# Supplementary material for: Virus–Host Interaction Gets Curiouser and Curiouser. PART II: Functional Transcriptomics of the E. coli DksA-Deficient Cell upon Phage P1vir Infection
Source: Int J Mol Sci. 2021 Jun 7;22(11):6159. doi: 10.3390/ijms22116159 (PMC8201110; doi:10.3390/ijms22116159)
Supplement: Supplementary file 1 [file ijms-22-06159-s001.zip]

Archive with 2 entries (2 files):
- Suplementary_plots_Volcano_MA.rar
- Tabel S1.Gene Expression Data.xlsx
