# Supplementary material for: Virus–Host Interaction Gets Curiouser and Curiouser. PART II: Functional Transcriptomics of the E. coli DksA-Deficient Cell upon Phage P1vir Infection
Source: Int J Mol Sci. 2021 Jun 7;22(11):6159. doi: 10.3390/ijms22116159 (PMC8201110; doi:10.3390/ijms22116159)
Supplement: Supplementary file 1 [file ijms-22-06159-s001.zip › Tabel S1.Gene Expression Data.xlsx]

## Sheet: P1vir
gene ID	WT log Fold Change (10 min)	WT log Fold Change (30 min)	dksA log Fold Change (10 min)	dksA log Fold Change (30 min)	Symbol	ref. sequence	start	end	strand
2777481	4.83306	11.6716	3.45291	11.6778	darB	NC_005856	10469	17236	-
2777468	7.57368	8.70945	8.60596	9.67582	c8	NC_005856	1518	1829	+
2777482	4.70028	11.1856	3.80916	11.72	prt	NC_005856	17312	19021	+
2777381	4.52646	10.8441	4.06504	12.0532	pro	NC_005856	19014	20033	+
2777465	0.161942	9.00841	1.68036	10.2251	lydE	NC_005856	20013	20228	-
2777382	4.22848	9.97328	3.34823	11.1437	lydD	NC_005856	20078	20332	-
2777454	6.05168	11.3452	4.7915	11.1394	lyz	NC_005856	20325	20882	-
2777485	7.43732	7.98204	7.49484	7.42676	cra	NC_005856	207	428	+
2777429	8.29423	10.0495	8.10791	10.3483	ref	NC_005856	2077	2637	+
2777409	7.52644	11.6597	6.02893	10.3523	ssb	NC_005856	21051	21539	+
2777410	7.36537	11.9229	6.21811	10.9704	isaA	NC_005856	21569	22531	+
2777463	3.41395	7.43111	3.46684	8.19294	insB	NC_005856	22641	23144	-
2777411	6.38749	11.2089	6.21979	11.1431	isaB	NC_005856	23527	24132	+
2777412	4.97645	10.2169	5.21579	11.0358	hxr	NC_005856	24244	24552	-
2777413	4.65298	11.093	3.60498	11.5981	ddrB	NC_005856	24542	27529	-
2777466	-1.08009	4.85949	-0.00110006	8.42771	iddB	NC_005856	26577	26975	+
2777380	5.07628	11.6404	4.06962	11.4443	mat	NC_005856	2716	3468	+
2777414	4.86136	10.8636	4.10998	11.2442	ddrA	NC_005856	27542	27907	-
2777415	4.71671	11.537	3.24871	11.6903	darA	NC_005856	27904	29823	-
2777469	3.39976	10.6054	2.85168	11.443	hdf	NC_005856	29825	30436	-
2777470	3.37263	11.0056	2.75204	11.5069	lydB	NC_005856	30414	30857	-
2777471	5.21087	11.767	2.83345	10.8456	lydA	NC_005856	30854	31183	-
2777388	4.19629	9.15652	3.88262	9.02391	cin	NC_005856	31660	32220	+
2777419	2.92737	7.80312	4.50295	9.98621	U prime	NC_005856	33785	34318	+
2777436	4.35793	10.8787	4.22868	12.1711	U	NC_005856	34347	34874	-
2777437	4.04555	11.8125	2.28708	11.5204	S	NC_005856	34878	37841	-
2777489	5.23774	10.634	5.39305	11.3559	res	NC_005856	3544	6456	-
2777404	3.80356	11.2441	2.94723	11.5139	R	NC_005856	37853	38287	-
2777405	3.28912	10.9733	1.64612	10.2818	16	NC_005856	38366	39202	-
2777406	4.06934	12.0084	2.11591	11.2598	bplA	NC_005856	39202	40635	-
2777407	2.81111	11.0131	3.06136	11.233	pmgA	NC_005856	40632	40988	-
2777408	3.66334	11.0284	2.82601	11.6062	sit	NC_005856	40988	44410	-
2777477	10.394	11.1352	8.96683	9.84986	cre	NC_005856	436	1467	+
2777478	2.96364	10.9276	2.52418	11.4262	pmgB	NC_005856	44492	45373	-
2777479	3.47945	11.2358	2.30419	11.3768	tub	NC_005856	45388	45999	-
2777480	3.07913	10.9448	2.08383	11.3545	pmgC	NC_005856	46010	46576	-
2777491	5.91784	12.0512	5.1297	10.6645	simC	NC_005856	46786	47580	-
2777487	4.6883	11.1237	5.46103	10.7504	simB	NC_005856	47573	47908	-
2777488	2.6793	8.48404	2.87508	7.57342	simA	NC_005856	47912	48070	-
2777450	8.48682	11.2218	8.35513	9.80502	icd	NC_005856	48470	48691	+
2777451	9.99723	12.6722	8.92446	10.6088	ant1	NC_005856	48688	49731	+
2777452	4.75069	9.96194	4.5733	8.96179	ant2	NC_005856	48937	49731	+
2777383	8.54526	12.79	6.95007	10.7893	kilA	NC_005856	49896	50696	+
2777395	7.54953	11.8172	7.09876	10.7595	repL	NC_005856	50726	51571	+
2777435	6.36447	11.5696	6.4396	11.1536	rlfA	NC_005856	51740	52444	+
2777476	6.01697	11.2781	5.606	10.5232	rlfB	NC_005856	52444	52908	+
2777443	3.69163	8.90725	3.40848	9.80538	pmgF	NC_005856	53074	53370	-
2777444	5.99476	10.8581	4.93427	11.3334	bplB	NC_005856	53454	53963	-
2777384	5.70253	10.6172	4.89176	11.3568	pmgG	NC_005856	53975	54556	-
2777385	5.85643	11.121	5.16437	11.888	21	NC_005856	54592	55407	-
2777386	4.67744	11.449	3.40272	11.686	22	NC_005856	55417	57006	-
2777387	5.43501	12.0739	3.76462	11.7454	23	NC_005856	57067	58773	-
2777493	9.19117	11.3527	8.20643	10.3256	parB	NC_005856	58999	60000	-
2777494	9.4601	11.4622	8.40679	10.4492	parA	NC_005856	60017	61213	-
2777439	7.36656	10.164	7.48433	10.936	repA	NC_005856	61771	62631	-
2777397	5.2094	11.2413	4.49378	11.4518	upfA	NC_005856	62950	63342	-
2777398	4.14943	10.5295	3.87279	10.9975	mlp	NC_005856	63354	63686	-
2777399	5.57018	11.2465	4.39772	11.0603	ppfA	NC_005856	63520	63942	-
2777400	4.11956	11.066	4.35516	11.3929	upfB	NC_005856	63982	64827	-
2777396	4.86172	10.6299	3.24735	9.81631	upfC	NC_005856	64779	65063	-
2777401	8.61617	11.0577	7.74152	10.051	uhr	NC_005856	65233	65517	+
2777402	9.40149	11.982	8.31768	10.756	hrdC	NC_005856	65510	66415	+
2777403	8.84733	11.2488	8.37401	11.1758	dmt	NC_005856	66412	68676	+
2777393	7.11048	11.8973	5.49062	9.98313	plp	NC_005856	69472	69849	-
2777394	6.10822	9.98169	6.79355	10.6676	upl	NC_005856	69850	70041	-
2777433	7.37283	12.4192	6.38637	11.1233	tciA	NC_005856	70233	70658	+
2777389	6.26227	11.2824	7.31567	11.6133	tciB	NC_005856	70658	70822	+
2777390	2.44596	7.3242	2.13208	6.70276	tciC	NC_005856	70822	70929	+
2777486	6.88371	11.8959	6.19216	11.0458	ban	NC_005856	71295	72659	+
2777422	5.6148	12.0391	4.34956	10.653	dbn	NC_005856	72659	73657	+
2777423	4.23265	9.89916	3.86382	10.9883	5	NC_005856	73704	74336	-
2777424	3.59814	10.8108	2.81291	11.2099	6	NC_005856	74329	75345	-
2777425	3.92137	11.5465	2.17059	11.0116	24	NC_005856	75347	76132	-
2777426	4.41975	11.6465	3.10129	11.7041	7	NC_005856	76119	76847	-
2777427	3.61775	10.6938	3.46878	11.6926	25	NC_005856	76851	78068	-
2777428	3.35251	10.4099	2.1642	10.6805	26	NC_005856	78078	78455	-
2777430	6.99481	11.0098	7.40954	11.3893	pmgL	NC_005856	78602	78847	+
2777447	7.98376	11.9544	7.04499	11.1371	pmgM	NC_005856	78850	79428	+
2777448	5.37415	9.55245	6.2546	10.224	pmgN	NC_005856	79495	79650	+
2777449	7.38939	11.767	6.63412	11.0338	pmgO	NC_005856	79592	80254	+
2777420	6.99297	11.3209	6.52277	11.1944	pmgP	NC_005856	80152	80778	+
2777421	6.94657	11.4891	6.08549	11.0072	ppp	NC_005856	80760	81452	+
2777379	7.04546	11.657	6.22577	11.2256	pmgQ	NC_005856	81449	82150	+
2777455	9.02076	10.8063	8.99854	10.4442	pmgR	NC_005856	82232	82450	+
2777456	9.99197	11.6993	9.09228	10.5863	pmgS	NC_005856	82452	83714	+
2777457	8.44753	11.2301	7.77872	10.7502	pap	NC_005856	83787	84293	+
2777438	9.72167	11.6634	9.05476	10.6999	pmgT	NC_005856	84488	85417	+
2777445	9.83796	11.9981	9.68721	11.3184	pmgU	NC_005856	85222	85557	+
2777446	8.40123	10.7657	8.5274	10.0624	pmgV	NC_005856	85554	85916	+
2777441	4.88838	8.20397	4.75899	7.81694	upfN	NC_005856	86228	86425	+
2777442	1.50125	5.30435	2.6965	4.92319	upfO	NC_005856	86403	86543	+
2777458	6.25416	9.63345	5.78822	8.45136	hot	NC_005856	86567	86830	+
2777459	5.86029	10.4275	5.20539	9.80699	lxr	NC_005856	86837	87409	-
2777472	3.77997	6.84357	2.84501	7.06003	humD	NC_005856	87584	87973	+
2777473	7.45324	8.95413	7.36532	8.45663	phd	NC_005856	88046	88267	+
2777474	8.33783	9.57081	7.28506	8.50584	doc	NC_005856	88267	88647	+
2777475	6.12373	7.52381	6.75982	8.11086	pdcA	NC_005856	88631	88831	+
2777483	9.57412	11.0437	8.9055	10.1602	pdcB	NC_005856	88859	89902	+
2777484	6.62298	11.8905	6.13604	11.5583	lpa	NC_005856	89991	90443	+
2777434	3.64392	10.6545	2.55273	11.4727	pacA	NC_005856	90529	91722	+
2777432	5.22277	11.8926	3.58897	11.7439	pacB	NC_005856	91722	93206	+
2777431	8.32133	11.6088	7.02739	9.94068	c1.100	NC_005856	93231	94082	-
2777460	6.98958	10.5591	7.14091	10.6134	coi	NC_005856	94193	94402	-
2777417	4.66362	9.07305	2.99134	9.11923	lxc	NC_005856	9750	9998	-
2777418	4.28705	9.09934	5.06678	10.139	ulx	NC_005856	9995	10435	-

## Sheet: HOST up
gene ID	fold_ch.	gene	function		gene ID	fold_ch.	gene	function		gene ID	fold_ch.	gene	function		gene ID	fold_ch.	gene	function
948914	9.26183	yjiY	putative transporter	.	945968	103.152	insI1	IS30 transposase	.	946889	11.1003	cysA	sulfate/thiosulfate transporter subunit	.	948914	23.3881	yjiY	putative transporter	.
948192	4.51133	ibpB	heat shock chaperone	.	948815	103.152	insI1	IS30 transposase	.	947231	9.74805	cysI	sulfite reductase, beta subunit, NAD(P)-binding, heme-binding	.	946641	15.8253	gatZ	D-tagatose 1,6-bisphosphate aldolase 2, subunit	.
948200	4.38873	ibpA	heat shock chaperone	.	948914	11.2546	yjiY	putative transporter	.	947230	9.67024	cysH	phosphoadenosine phosphosulfate reductase; PAPS reductase, thioredoxin dependent	.	946663	15.0669	cdd	cytidine/deoxycytidine deaminase	.
948237	3.83451	pstS	phosphate ABC transporter periplasmic binding protein	.	946030	10.6463	sra	stationary-phase-induced ribosome-associated protein	.	946526	9.291	yeeE	UPF0394 family inner membrane protein	.	948848	13.6444	gntP	fructuronate transporter	.
948657	3.32877	fxsA	suppressor of F exclusion of phage T7	.	945512	9.39037	ycaC	putative isochorismatase family hydrolase	.	948914	8.72844	yjiY	putative transporter	.	946672	11.8273	fruA	fused fructose-specific PTS enzymes: IIBcomponent/IIC components	.
945872	2.83959	ycjX	DUF463 family protein, puatative P-loop NTPase	.	945596	8.1614	pgaA	biofilm adhesin polysaccharide PGA secretin; OM porin; poly-beta-1,6-N-acetyl-D-glucosamine export protein	.	947217	8.52114	cysD	sulfate adenylyltransferase, subunit 2	.	948987	11.6727	udp	uridine phosphorylase	.
945404	2.371	ogrK	orphan Ogr protein, positive regulator of P2 growth	.	947170	7.63378	recA	DNA recombination and repair protein; ssDNA-dependent ATPase; synaptase; ssDNA and dsDNA binding protein; ATP-dependent homologous DNA strand exchanger; recombinase A; LexA autocleavage cofactor	.	947221	7.88883	cysC	adenosine 5'-phosphosulfate kinase	.	946636	10.8487	gatY	D-tagatose 1,6-bisphosphate aldolase 2, catalytic subunit	.
948239	2.3565	pstA	phosphate ABC transporter permease	.	945604	6.8606	pgaB	poly-beta-1,6-N-acetyl-D-glucosamine (PGA) N-deacetylase outer membrane export lipoprotein	.	947219	7.59873	cysN	sulfate adenylyltransferase, subunit 1	.	947922	10.7892	malP	maltodextrin phosphorylase	.
947170	2.33642	recA	DNA recombination and repair protein; ssDNA-dependent ATPase; synaptase; ssDNA and dsDNA binding protein; ATP-dependent homologous DNA strand exchanger; recombinase A; LexA autocleavage cofactor	.	945229	6.51807	uspG	universal stress protein UP12	.	2847743	7.47027	cysW	sulfate/thiosulfate ABC transporter permease	.	945596	10.475	pgaA	biofilm adhesin polysaccharide PGA secretin; OM porin; poly-beta-1,6-N-acetyl-D-glucosamine export protein	.
948233	2.31876	phoU	negative regulator of PhoR/PhoB two-component regulator	.	945252	5.96319	ybeL	DUF1451 family protein	.	947239	6.5429	cysJ	sulfite reductase, alpha subunit, flavoprotein	.	947628	8.79487	yhaO	putative transporter	.
947617	2.29544	yhaH	DUF805 family inner membrane protein	.	946151	5.28054	hdhA	7-alpha-hydroxysteroid dehydrogenase, NAD-dependent	.	948237	5.28015	pstS	phosphate ABC transporter periplasmic binding protein	.	945600	8.54085	putA	fused DNA-binding transcriptional regulator/proline dehydrogenase/pyrroline-5-carboxylate dehydrogenase	.
945677	2.27442	yagU	DUF1440 family inner membrane acid resistance protein	.	946481	5.11749	hchA	glyoxalase III and Hsp31 molecular chaperone	.	946882	5.15439	cysU	sulfate/thiosulfate ABC transporter permease	.	945659	8.27707	ycjM	alpha amylase catalytic domain family protein	.
948238	2.27349	pstC	phosphate ABC transporter permease	.	945404	4.99565	ogrK	orphan Ogr protein, positive regulator of P2 growth	.	946237	4.67014	ydjO	uncharacterized protein	.	945604	8.13905	pgaB	poly-beta-1,6-N-acetyl-D-glucosamine (PGA) N-deacetylase outer membrane export lipoprotein	.
946520	2.22982	cobS	cobalamin synthase	.	947105	4.879	recN	recombination and repair protein	.	946877	3.97797	cysK	cysteine synthase A, O-acetylserine sulfhydrolase A subunit	.	945752	8.13193	dadA	D-amino acid dehydrogenase	.
948240	2.12136	pstB	phosphate ABC transporter ATPase	.	947335	4.55035	sulA	SOS cell division inhibitor	.	946883	3.96679	cysP	thiosulfate-binding protein	.	947170	7.96792	recA	DNA recombination and repair protein; ssDNA-dependent ATPase; synaptase; ssDNA and dsDNA binding protein; ATP-dependent homologous DNA strand exchanger; recombinase A; LexA autocleavage cofactor	.
948429	2.02551	hslV	peptidase component of the HslUV protease	.	945606	4.512	pgaC	biofilm PGA synthase PgaCD, catalytic subunit; poly-beta-1,6-N-acetyl-D-glucosamine synthase	.	948200	3.66832	ibpA	heat shock chaperone	.	948602	7.90118	rpiB	ribose 5-phosphate isomerase B/allose 6-phosphate isomerase	.
949081	2.00555	narP	response regulator in two-component regulatory system with NarQ	.	949090	4.45481	yjiX	DUF466 family protein	.	946539	3.55831	yeeD	putative TusA family sulfurtransferase	.	948637	7.61768	melR	melibiose operon transcriptional regulator; autoregulator	.
945347	1.99872	cydB	cytochrome d terminal oxidase, subunit II	.	948882	4.14008	yjiA	metal-binding GTPase	.	948192	3.40153	ibpB	heat shock chaperone	.	945906	7.42971	ykgG	LutC family protein; putative electron transport chain YkgEFG component	.
947621	1.9387	yhaJ	LysR family putative transcriptional regulator	.	948003	4.07435	yhiI	putative membrane fusion protein (MFP) of efflux pump	.	945347	3.24589	cydB	cytochrome d terminal oxidase, subunit II	.	948192	7.27164	ibpB	heat shock chaperone	.
946151	1.87239	hdhA	7-alpha-hydroxysteroid dehydrogenase, NAD-dependent	.	947144	3.98816	ygaU	uncharacterized protein	.	946799	3.10105	fabB	3-oxoacyl-[acyl-carrier-protein] synthase I	.	948902	7.19321	deoC	2-deoxyribose-5-phosphate aldolase, NAD(P)-linked	.
948849	1.86694	uxuR	fructuronate-inducible hexuronate regulon transcriptional repressor; autorepressor	.	944851	3.97364	ydhQ	autotransporter adhesin-related protein	.	948238	3.00424	pstC	phosphate ABC transporter permease	.	946546	6.94739	sbmC	DNA gyrase inhibitor	.
945044	1.83817	phoR	sensory histidine kinase in two-component regulatory system with PhoB	.	948539	3.93484	ycfL	uncharacterized protein	.	947170	2.96128	recA	DNA recombination and repair protein; ssDNA-dependent ATPase; synaptase; ssDNA and dsDNA binding protein; ATP-dependent homologous DNA strand exchanger; recombinase A; LexA autocleavage cofactor	.	945762	6.52962	ychH	DUF2583 family putative inner membrane protein	.
946064	1.76569	hipA	inactivating GltX kinase facilitating persister formation; toxin of HipAB TA pair; autokinase	.	947998	3.78008	rbbA	ribosome-associated ATPase: ATP-binding protein/ATP-binding membrane protein	.	948239	2.75722	pstA	phosphate ABC transporter permease	.	945948	6.40927	uspF	stress-induced protein, ATP-binding protein	.
947912	1.73697	hslR	ribosome-associated heat shock protein Hsp15	.	947669	3.74533	yhbT	SCP-2 sterol transfer family protein	.	948567	2.74886	soxS	superoxide response regulon transcriptional activator; autoregulator	.	944925	6.37835	yagE	2-keto-3-deoxy gluconate (KDG) aldolase; CP4-6 prophage	.
948006	1.72532	dtpB	dipeptide and tripeptide permease B	.	948165	3.72952	yicG	UPF0126 family inner membrane protein	.	944986	2.65035	frmR	regulator protein that represses frmRAB operon	.	945606	6.30404	pgaC	biofilm PGA synthase PgaCD, catalytic subunit; poly-beta-1,6-N-acetyl-D-glucosamine synthase	.
949106	1.6628	nanM	N-acetylneuraminic acid mutarotase	.	947390	3.69175	gcvT	aminomethyltransferase, tetrahydrofolate-dependent, subunit (T protein) of glycine cleavage complex	.	945341	2.64411	cydA	cytochrome d terminal oxidase, subunit I	.	945510	6.19547	mlc	glucosamine anaerobic growth regulon transcriptional repressor; autorepressor	.
947178	1.66177	hslO	heat shock protein Hsp33	.	947044	3.68743	yaeH	UPF0325 family protein	.	945460	2.5775	gsiC	glutathione ABC transporter permease	.	948200	6.1677	ibpA	heat shock chaperone	.
945910	1.61475	ydaN	putative Zn(II) transporter	.	946359	3.64309	umuC	translesion error-prone DNA polymerase V subunit; DNA polymerase activity	.	946888	2.54636	cysM	cysteine synthase B (O-acetylserine sulfhydrolase B)	.	945252	6.10923	ybeL	DUF1451 family protein	.
946465	1.59307	yedI	DUF808 family inner membrane protein	.	948225	3.46897	chrR	chromate reductase, Class I, flavoprotein	.	948833	2.52377	fliY	cystine transporter subunit	.	947487	6.00948	fucP	L-fucose transporter	.
2847768	1.58498	yigL	pyridoxal phosphate phosphatase	.	947393	3.44288	gcvH	glycine cleavage complex lipoylprotein	.	948157	2.50456	pyrE	orotate phosphoribosyltransferase	.	947105	5.84016	recN	recombination and repair protein	.
945498	1.55161	ybjD	putative OLD family ATP-dependent endonuclease; DUF2813 family protein	.	947157	3.44009	ygaM	putative membrane-anchored DUF883 family ribosome-binding protein	.	947058	2.5035	yciH	initiation factor function partial mimic, SUI1 family	.	948427	5.65801	cytR	Anti-activator for CytR-CRP nucleoside utilization regulon	.
945682	1.49659	potD	spermidine/putrescine ABC transporter periplasmic binding protein	.	947495	3.42452	dkgA	2,5-diketo-D-gluconate reductase A	.	945677	2.47126	yagU	DUF1440 family inner membrane acid resistance protein	.	946359	5.51743	umuC	translesion error-prone DNA polymerase V subunit; DNA polymerase activity	.
947378	1.47335	bglA	6-phospho-beta-glucosidase A	.	947394	3.39012	gcvP	glycine decarboxylase, PLP-dependent, subunit P of glycine cleavage complex	.	947621	2.46085	yhaJ	LysR family putative transcriptional regulator	.	945292	5.25535	nagE	N-acetyl glucosamine specific PTS enzyme IIC, IIB, and IIA components	.
948419	1.46073	rraA	ribonuclease E (RNase E) inhibitor protein	.	945904	3.38246	uspE	stress-induced protein	.	948233	2.44225	phoU	negative regulator of PhoR/PhoB two-component regulator	.	945617	5.08309	ycdZ	DUF1097 family inner membrane protein	.
945117	1.44925	ydgH	DUF1471 family periplasmic protein	.	947263	3.3727	wrbA	NAD(P)H:quinone oxidoreductase	.	948240	2.43883	pstB	phosphate ABC transporter ATPase	.	947335	4.93071	sulA	SOS cell division inhibitor	.
945082	1.33977	clpP	proteolytic subunit of ClpA-ClpP and ClpX-ClpP ATP-dependent serine proteases	.	948071	3.36729	yiaG	HTH_CROC1 family putative transcriptional regulator	.	945872	2.41767	ycjX	DUF463 family protein, puatative P-loop NTPase	.	948368	4.79759	yihL	putative DNA-binding transcriptional regulator	.
					946520	3.35169	cobS	cobalamin synthase	.	945883	2.41193	mdtK	multidrug efflux system transporter	.	945602	4.79176	putP	proline:sodium symporter	.
					947991	3.31185	yhhJ	putative ABC transporter permease	.	946064	2.32495	hipA	inactivating GltX kinase facilitating persister formation; toxin of HipAB TA pair; autokinase	.	2847767	4.76116	dgoR	D-galactonate catabolism operon transcriptional repressor	.
					947848	3.30172	acuI	putative acryloyl-CoA reductase	.	949086	2.29571	mak	manno(fructo)kinase	.	945192	4.71419	yedE	UPF0394 family sulphur transport domain-containing inner membrane protein	.
					945612	3.28891	msyB	multicopy suppressor of secY and secA	.	947034	2.26401	queC	7-cyano-7-deazaguanine (preQ0) synthase; queuosine biosynthesis	.	948739	4.47256	chpS	antitoxin of the ChpBS toxin-antitoxin system	.
					945783	3.27573	narK	nitrate/nitrite transporter	.	949081	2.24951	narP	response regulator in two-component regulatory system with NarQ	.	948003	4.40825	yhiI	putative membrane fusion protein (MFP) of efflux pump	.
					946407	3.21635	ftnB	ferritin B, putative ferrous iron reservoir	.	945044	2.22949	phoR	sensory histidine kinase in two-component regulatory system with PhoB	.	945229	4.38475	uspG	universal stress protein UP12	.
					948986	3.20593	guaC	GMP reductase	.	945041	2.20256	phoA	bacterial alkaline phosphatase	.	946671	4.28565	psuT	putative nucleoside transporter	.
					946043	3.14908	osmC	lipoyl-dependent Cys-based peroxidase, hydroperoxide resistance; salt-shock inducible membrane protein; peroxiredoxin	.	944851	2.19107	ydhQ	autotransporter adhesin-related protein	.	947998	4.26711	rbbA	ribosome-associated ATPase: ATP-binding protein/ATP-binding membrane protein	.
					948640	3.14075	dcuR	response regulator in two-component regulatory system with DcuS	.	947617	2.18462	yhaH	DUF805 family inner membrane protein	.	945554	4.22089	ompF	outer membrane porin 1a (Ia;b;F)	.
					945824	3.11581	ybgI	NIF3 family metal-binding protein	.	945046	2.18085	phoB	response regulator in two-component regulatory system with PhoR	.	947669	4.17237	yhbT	SCP-2 sterol transfer family protein	.
					947006	3.09212	talA	transaldolase A	.	947291	2.18071	tcdA	tRNA threonylcarbamoyladenosine dehydratase; sulfur acceptor for CsdA	.	948966	4.12836	rmuC	DNA recombination protein	.
					946232	3.09122	ydiZ	uncharacterized protein	.	945326	2.15822	ybgE	putative inner membrane protein in cydABX-ybgE operon	.	948452	4.05305	frwD	putative enzyme IIB component of PTS	.
					948237	3.04895	pstS	phosphate ABC transporter periplasmic binding protein	.	947763	2.09784	yhdZ	putative amino acid ABC transporter ATPase	.	946857	4.02058	yfeC	DUF1323 family putative DNA-binding protein	.
					948007	3.04636	uspA	universal stress global response regulator	.	946138	2.08216	ynfM	putative arabinose efflux transporter	.	946520	3.98051	cobS	cobalamin synthase	.
					948755	3.01197	nrdD	anaerobic ribonucleoside-triphosphate reductase	.	946065	2.04557	hipB	antitoxin of HipAB toxin-antitoxin system	.	946932	3.97964	yffS	CPZ-55 prophage; uncharacterized protein	.
					946150	3.0116	uidR	transcriptional repressor	.	944758	1.98932	nhaA	sodium-proton antiporter	.	947077	3.96872	clpB	protein disaggregation chaperone	.
					947072	2.96536	nudK	GDP-mannose pyrophosphatase	.	948258	1.98032	asnA	asparagine synthetase A	.	944851	3.92363	ydhQ	autotransporter adhesin-related protein	.
					948200	2.94569	ibpA	heat shock chaperone	.	944872	1.95124	glnH	glutamine transporter subunit	.	948193	3.91494	yidE	putative transporter	.
					947903	2.90105	elbB	isoprenoid biosynthesis protein with amidotransferase-like domain	.	948986	1.91923	guaC	GMP reductase	.	947848	3.86294	acuI	putative acryloyl-CoA reductase	.
					946993	2.89392	sseA	3-mercaptopyruvate sulfurtransferase	.	946465	1.90524	yedI	DUF808 family inner membrane protein	.	948539	3.8504	ycfL	uncharacterized protein	.
					948192	2.88211	ibpB	heat shock chaperone	.	945459	1.88342	gsiB	glutathione ABC transporter periplasmic binding protein	.	948615	3.75349	hybB	putative hydrogenase 2 cytochrome b type component	.
					947956	2.87393	yhhA	DUF2756 family protein	.	944988	1.8305	frmA	alcohol dehydrogenase class III; glutathione-dependent formaldehyde dehydrogenase	.	946144	3.60388	pntB	pyridine nucleotide transhydrogenase, beta subunit	.
					948549	2.86333	hinT	purine nucleoside phosphoramidase, dadA activator protein	.	2847768	1.78773	yigL	pyridoxal phosphate phosphatase	.	946022	3.51566	fucK	L-fuculokinase	.
					945733	2.81958	ycgX	DUF1398 family protein	.	949106	1.76625	nanM	N-acetylneuraminic acid mutarotase	.	949120	3.481	secF	SecYEG protein translocase auxillary subunit	.
					946393	2.81734	cheY	chemotaxis regulator transmitting signal to flagellar motor component	.	946604	1.75221	mdtA	multidrug efflux system, subunit A	.	947991	3.47684	yhhJ	putative ABC transporter permease	.
					945842	2.80717	fucU	L-fucose mutarotase	.	947440	1.70921	sad	succinate semialdehyde dehydrogenase, NAD(P)+-dependent	.	946519	3.43805	cobU	cobinamide kinase and cobinamide phosphate guanylyltransferase	.
					944811	2.80109	cfa	cyclopropane fatty acyl phospholipid synthase, SAM-dependent	.	947955	1.69705	ugpQ	glycerophosphodiester phosphodiesterase, cytosolic	.	945872	3.40939	ycjX	DUF463 family protein, puatative P-loop NTPase	.
					945460	2.77804	gsiC	glutathione ABC transporter permease	.	945682	1.68845	potD	spermidine/putrescine ABC transporter periplasmic binding protein	.	945878	3.38169	ycjF	UPF0283 family inner membrane protein	.
					949086	2.7757	mak	manno(fructo)kinase	.	946207	1.68423	ppsR	PEP synthase kinase and PEP synthase pyrophosphorylase	.	946865	3.38168	yfeD	DUF1323 family putative DNA-binding protein	.
					948241	2.77253	glmS	L-glutamine:D-fructose-6-phosphate aminotransferase	.	948920	1.66023	creA	putative periplasmic protein	.	947323	3.34848	kduD	2-dehydro-3-deoxy-D-gluconate 5-dehydrogenase; KDG oxidoreductase; 20-ketosteroid reductase	.
					945865	2.7554	tktB	transketolase 2, thiamine triphosphate-binding	.	947457	1.64808	speC	ornithine decarboxylase, constitutive	.	948141	3.34309	xylA	D-xylose isomerase	.
					948842	2.75517	yfdY	DUF2545 family putative inner membrane protein	.	946385	1.63075	aspS	aspartyl-tRNA synthetase	.	948717	3.28777	ulaA	L-ascorbate-specific enzyme IIC permease component of PTS	.
					948797	2.74698	appY	global transcriptional activator; DLP12 prophage	.	947178	1.62303	hslO	heat shock protein Hsp33	.	948096	3.27917	yiaK	2,3-diketo-L-gulonate reductase, NADH-dependent	.
					1450299	2.74079	yibT	uncharacterized protein	.	948462	1.61092	oxyR	oxidative and nitrosative stress transcriptional regulator	.	946799	3.24294	fabB	3-oxoacyl-[acyl-carrier-protein] synthase I	.
					947670	2.73988	yhbS	GNAT family putative N-acetyltransferase	.	947903	1.60489	elbB	isoprenoid biosynthesis protein with amidotransferase-like domain	.	948657	3.2318	fxsA	suppressor of F exclusion of phage T7	.
					948138	2.73706	kbl	glycine C-acetyltransferase	.	946595	1.6038	yfaL	adhesin	.	946187	3.21603	glsA	glutaminase 1	.
					946799	2.73073	fabB	3-oxoacyl-[acyl-carrier-protein] synthase I	.	945498	1.5898	ybjD	putative OLD family ATP-dependent endonuclease; DUF2813 family protein	.	945394	3.208	gcl	glyoxylate carboligase	.
					945758	2.71977	gstA	glutathionine S-transferase	.	948906	1.58889	yjjU	putative patatin-like family phospholipase	.	2847765	3.20617	dgoD	D-galactonate dehydratase	.
					945746	2.71775	umuD	translesion error-prone DNA polymerase V subunit; RecA-activated auto-protease	.	947437	1.58721	nrdR	Nrd regulon repressor	.	948153	3.1731	dinD	DNA damage-inducible protein	.
					947077	2.70921	clpB	protein disaggregation chaperone	.	945910	1.58301	ydaN	putative Zn(II) transporter	.	948506	3.12304	zraS	sensory histidine kinase in two-component regulatory system with ZraR	.
					945593	2.6728	ycdT	diguanylate cyclase, membrane-anchored	.	947378	1.55966	bglA	6-phospho-beta-glucosidase A	.	945593	3.12194	ycdT	diguanylate cyclase, membrane-anchored	.
					946132	2.6545	poxB	pyruvate dehydrogenase, thiamine triphosphate-binding, FAD-binding	.	946608	1.53245	mdtC	multidrug efflux system, subunit C	.	947044	3.11736	yaeH	UPF0325 family protein	.
					945975	2.64712	yddW	liprotein, glycosyl hydrolase homolog	.	945117	1.47882	ydgH	DUF1471 family periplasmic protein	.	948235	3.10279	bglG	transcriptional antiterminator of the bgl operon	.
					1450290	2.64263	yheV	DUF2387 family putative metal-binding protein	.	947852	1.47787	tusD	sulfurtransferase for 2-thiolation step of mnm(5)-s(2)U34-tRNA synthesis	.	949086	3.09876	mak	manno(fructo)kinase	.
					948380	2.62836	yihX	alpha-D-glucose-1-phosphate phosphatase, anomer-specific	.	948413	1.47159	fieF	ferrous iron and zinc transporter	.	946628	3.07343	pntA	pyridine nucleotide transhydrogenase, alpha subunit	.
					947503	2.62399	pgaD	biofilm PGA synthase PgaCD, regulatory subunit; c-di-GMP-stimulated activity and dimerization	.	945149	1.47049	allE	S-ureidoglycine aminohydrolase	.	946765	3.05649	mutM	formamidopyrimidine/5-formyluracil/ 5-hydroxymethyluracil DNA glycosylase	.
					944901	2.6203	dkgB	2,5-diketo-D-gluconate reductase B	.	948419	1.45172	rraA	ribonuclease E (RNase E) inhibitor protein	.	947621	3.04541	yhaJ	LysR family putative transcriptional regulator	.
					945910	2.61178	ydaN	putative Zn(II) transporter	.	947331	1.44335	ushA	bifunctional UDP-sugar hydrolase/5'-nucleotidase	.	948659	2.98288	dcuA	C4-dicarboxylate antiporter	.
					947617	2.60581	yhaH	DUF805 family inner membrane protein	.	947851	1.42491	yheO	putative PAS domain-containing DNA-binding transcriptional regulator	.	946150	2.97731	uidR	transcriptional repressor	.
					947257	2.58427	qmcA	PHB domain membrane-anchored putative protease	.	945359	1.42076	mngB	alpha-mannosidase	.	944901	2.97592	dkgB	2,5-diketo-D-gluconate reductase B	.
					945654	2.5605	deoD	purine nucleoside phosphorylase 1; nicotinamide 1-beta-D-riboside phosphorylase	.	947004	1.39838	iscS	cysteine desulfurase (tRNA sulfurtransferase), PLP-dependent	.	947899	2.95836	hofO	DNA catabolic protein	.
					948302	2.54575	ybdF	DUF419 family protein	.	948412	1.39822	pfkA	6-phosphofructokinase I	.	7751623	2.94528	yneO		.
					948930	2.54439	yccJ	uncharacterized protein	.	946867	1.39535	yejO		.	947161	2.9443	nrdH	hydrogen donor for NrdEF electron transport system; glutaredoxin-like protein	.
					948895	2.53165	osmY	salt-inducible putative ABC transporter periplasmic binding protein	.	946227	1.35469	helD	DNA helicase IV	.	945164	2.93292	macB	macrolide ABC transporter peremase/ATPase	.
					946187	2.53096	glsA	glutaminase 1	.	947474	1.33018	gss	glutathionylspermidine amidase and glutathionylspermidine synthetase	.	945964	2.9222	ydjA	putative oxidoreductase	.
					948898	2.52353	mrr	methylated adenine and cytosine restriction protein	.	947894	1.31978	trpS	tryptophanyl-tRNA synthetase	.	948549	2.87086	hinT	purine nucleoside phosphoramidase, dadA activator protein	.
					948980	2.51965	borD	DLP12 prophage; putative lipoprotein	.	946800	1.30522	mnmC	fused 5-methylaminomethyl-2-thiouridine-forming enzyme methyltransferase and FAD-dependent demodification enzyme	.	946993	2.84402	sseA	3-mercaptopyruvate sulfurtransferase	.
					945498	2.49582	ybjD	putative OLD family ATP-dependent endonuclease; DUF2813 family protein	.	945082	1.28142	clpP	proteolytic subunit of ClpA-ClpP and ClpX-ClpP ATP-dependent serine proteases	.	947670	2.8304	yhbS	GNAT family putative N-acetyltransferase	.
					948029	2.49475	gadW	transcriptional activator of gadA and gadBC; repressor of gadX	.						945129	2.82453	glxK	glycerate kinase II	.
					945399	2.479	moaE	molybdopterin synthase, large subunit	.						945099	2.81949	htpG	protein refolding molecular co-chaperone Hsp90, Hsp70-dependent; heat-shock protein; ATPase	.
					945491	2.46869	ybjP	lipoprotein	.						945460	2.7762	gsiC	glutathione ABC transporter permease	.
					945437	2.46569	mntR	Mn(2+)-responsive manganese regulon transcriptional regulator	.						947172	2.77579	recX	regulatory protein for RecA	.
					945307	2.44034	sucB	dihydrolipoyltranssuccinase	.						948729	2.77122	cpdB	2':3'-cyclic-nucleotide 2'-phosphodiesterase	.
					946290	2.42938	yeaJ	putative diguanylate cyclase	.						947414	2.74984	pgk	phosphoglycerate kinase	.
					947679	2.42722	gapA	glyceraldehyde-3-phosphate dehydrogenase A	.						947373	2.72848	ygfF	putative NAD(P)-dependent oxidoreductase	.
					947258	2.42698	gudD	D-glucarate dehydratase 1	.						948747	2.72068	chpB	toxin of the ChpB-ChpS toxin-antitoxin system	.
					947065	2.42046	eamB	cysteine and O-acetylserine exporter	.						948133	2.68718	xylB	xylulokinase	.
					948763	2.416	pyrI	aspartate carbamoyltransferase, regulatory subunit	.						945904	2.68666	uspE	stress-induced protein	.
					946084	2.39777	dcp	dipeptidyl carboxypeptidase II	.						945139	2.67355	allS	allD operon transcriptional activator	.
					948469	2.38077	birA	bifunctional biotin-[acetylCoA carboxylase] holoenzyme synthetase/ DNA-binding transcriptional repressor, bio-5'-AMP-binding	.						945663	2.64405	tmk	thymidylate kinase	.
					946144	2.37415	pntB	pyridine nucleotide transhydrogenase, beta subunit	.						947667	2.63239	yraR	putative nucleoside-diphosphate-sugar epimerase	.
					948957	2.37002	yjiK	SdiA-regulated family putative membrane-anchored protein; putative phytase-like esterase	.						948380	2.62333	yihX	alpha-D-glucose-1-phosphate phosphatase, anomer-specific	.
					945312	2.3424	sucC	succinyl-CoA synthetase, beta subunit	.						948655	2.61422	groS	Cpn10 chaperonin GroES, small subunit of GroESL	.
					945397	2.34198	moaC	molybdopterin biosynthesis, protein C	.						944750	2.60484	dnaK	chaperone Hsp70, with co-chaperone DnaJ	.
					945356	2.33919	ybgS	putative periplasmic protein	.						948237	2.60117	pstS	phosphate ABC transporter periplasmic binding protein	.
					946253	2.31692	spy	periplasmic ATP-independent protein refolding chaperone, stress-induced	.						948849	2.54994	uxuR	fructuronate-inducible hexuronate regulon transcriptional repressor; autorepressor	.
					948226	2.30716	yieE	phosphopantetheinyl transferase superfamily protein	.						949081	2.54534	narP	response regulator in two-component regulatory system with NarQ	.
					944975	2.29656	yahK	broad specificity NADPH-dependent aldehyde reductase, Zn-containing	.						948118	2.5434	mtlA	mannitol-specific PTS enzyme: IIA, IIB and IIC components	.
					949081	2.28075	narP	response regulator in two-component regulatory system with NarQ	.						948755	2.52666	nrdD	anaerobic ribonucleoside-triphosphate reductase	.
					948189	2.27625	yidI	inner membrane protein	.						947763	2.50675	yhdZ	putative amino acid ABC transporter ATPase	.
					945394	2.26665	gcl	glyoxylate carboligase	.						947605	2.50626	sstT	sodium:serine/threonine symporter	.
					946632	2.25726	fbaB	fructose-bisphosphate aldolase class I	.						944986	2.50088	frmR	regulator protein that represses frmRAB operon	.
					945613	2.25269	yceK	outer membrane integrity lipoprotein	.						947679	2.49098	gapA	glyceraldehyde-3-phosphate dehydrogenase A	.
					947736	2.24708	cueO	multicopper oxidase (laccase)	.						945746	2.48634	umuD	translesion error-prone DNA polymerase V subunit; RecA-activated auto-protease	.
					946465	2.24553	yedI	DUF808 family inner membrane protein	.						947941	2.4638	glgX	glycogen debranching enzyme	.
					947621	2.24526	yhaJ	LysR family putative transcriptional regulator	.						945312	2.46192	sucC	succinyl-CoA synthetase, beta subunit	.
					948104	2.23871	aldB	aldehyde dehydrogenase B	.						948469	2.45864	birA	bifunctional biotin-[acetylCoA carboxylase] holoenzyme synthetase/ DNA-binding transcriptional repressor, bio-5'-AMP-binding	.
					947373	2.23794	ygfF	putative NAD(P)-dependent oxidoreductase	.						948429	2.45104	hslV	peptidase component of the HslUV protease	.
					948659	2.23581	dcuA	C4-dicarboxylate antiporter	.						947940	2.446	glgB	1,4-alpha-glucan branching enzyme	.
					946406	2.2339	otsB	trehalose-6-phosphate phosphatase, biosynthetic	.						946064	2.43958	hipA	inactivating GltX kinase facilitating persister formation; toxin of HipAB TA pair; autokinase	.
					947440	2.23351	sad	succinate semialdehyde dehydrogenase, NAD(P)+-dependent	.						948244	2.439	atpD	F1 sector of membrane-bound ATP synthase, beta subunit	.
					947011	2.23186	nlpD	activator of AmiC murein hydrolase activity, lipoprotein	.						948207	2.43306	dgoK	2-oxo-3-deoxygalactonate kinase	.
					947942	2.22791	glgC	glucose-1-phosphate adenylyltransferase	.						947158	2.43247	nrdI	NrdEF cluster assembly flavodoxin	.
					945311	2.22393	ybgJ	putative allophanate hydrolase, subunit 1	.						945824	2.39875	ybgI	NIF3 family metal-binding protein	.
					947461	2.22108	yggX	oxidative damage protective factor for iron-sulfur proteins	.						946407	2.3894	ftnB	ferritin B, putative ferrous iron reservoir	.
					946297	2.21805	yeaG	protein kinase, endogenous substrate unidentified; autokinase	.						945677	2.38674	yagU	DUF1440 family inner membrane acid resistance protein	.
					948028	2.21593	gadX	acid resistance regulon transcriptional activator; autoactivator	.						948663	2.37788	yjeJ	uncharacterized protein	.
					947398	2.21046	yggE	oxidative stress defense protein	.						946012	2.34639	curA	curcumin/dihydrocurcumin reductase, NADPH-dependent	.
					948141	2.20736	xylA	D-xylose isomerase	.						948665	2.32765	groL	Cpn60 chaperonin GroEL, large subunit of GroESL	.
					945682	2.20428	potD	spermidine/putrescine ABC transporter periplasmic binding protein	.						947058	2.30529	yciH	initiation factor function partial mimic, SUI1 family	.
					946963	2.2037	pliG	periplasmic inhibitor of g-type lysozyme	.						947348	2.30045	ygeA	Asp/Glu_racemase family protein	.
					948710	2.20265	aidB	DNA alkylation damage repair protein; flavin-containing DNA binding protein, weak isovaleryl CoA dehydrogenase	.						947736	2.29581	cueO	multicopper oxidase (laccase)	.
					945022	2.20101	dinI	DNA damage-inducible protein I	.						948007	2.2936	uspA	universal stress global response regulator	.
					944864	2.19396	acnB	aconitate hydratase 2; aconitase B; 2-methyl-cis-aconitate hydratase	.						945940	2.28813	paaH	3-hydroxyadipyl-CoA dehydrogenase, NAD+-dependent	.
					944922	2.19174	dinB	DNA polymerase IV	.						947097	2.28396	grpE	heat shock protein	.
					948139	2.19101	tdh	L-threonine 3-dehydrogenase, NAD(P)-binding	.						946367	2.27204	eda	KHG/KDPG aldolase; 2-dehydro-3-deoxy-phosphogluconate/4-hydroxy-2- oxoglutarate aldolase	.
					945385	2.18288	uvrB	exision nuclease of nucleotide excision repair, DNA damage recognition component	.						948898	2.26893	mrr	methylated adenine and cytosine restriction protein	.
					945154	2.1813	rfbA	glucose-1-phosphate thymidylyltransferase	.						947942	2.26825	glgC	glucose-1-phosphate adenylyltransferase	.
					945575	2.17289	hyaD	hydrogenase 1 maturation protease	.						947798	2.26479	rplO	50S ribosomal subunit protein L15	.
					946138	2.16678	ynfM	putative arabinose efflux transporter	.						946766	2.26181	yfbS	putative transporter	.
					947572	2.15728	cbpA	DnaK co-chaperone; curved DNA-binding protein	.						945933	2.25758	feaB	phenylacetaldehyde dehydrogenase	.
					947724	2.15168	gltB	glutamate synthase, large subunit	.						945455	2.25427	dacC	D-alanyl-D-alanine carboxypeptidase; penicillin-binding protein 6a	.
					946207	2.15145	ppsR	PEP synthase kinase and PEP synthase pyrophosphorylase	.						946750	2.25402	elaA	GNAT family putative N-acetyltransferase	.
					947571	2.15119	ypfH	palmitoyl-CoA esterase activity, uncertain physiological substrate	.						946572	2.2499	yeaD	D-hexose-6-phosphate epimerase-like protein	.
					945408	2.14791	ybhP	endo/exonuclease/phosphatase family protein	.						948042	2.2448	yhjH	cyclic-di-GMP phosphodiesterase, FlhDC-regulated	.
					946081	2.13894	eamA	cysteine and O-acetyl-L-serine efflux system	.						948016	2.23249	prlC	oligopeptidase A	.
					945894	2.12026	yfgO	putative UPF0118 family inner membrane permease	.						948783	2.22817	ccmF	heme lyase, CcmF subunit	.
					945646	2.11118	flgL	flagellar hook-filament junction protein	.						945910	2.20223	ydaN	putative Zn(II) transporter	.
					947980	2.10865	yhhT	UPF0118 family putative transporter	.						947291	2.19818	tcdA	tRNA threonylcarbamoyladenosine dehydratase; sulfur acceptor for CsdA	.
					946394	2.09574	cheB	fused chemotaxis regulator: protein-glutamate methylesterase in two-component regulatory system with CheA	.						946151	2.19463	hdhA	7-alpha-hydroxysteroid dehydrogenase, NAD-dependent	.
					946628	2.093	pntA	pyridine nucleotide transhydrogenase, alpha subunit	.						948710	2.17071	aidB	DNA alkylation damage repair protein; flavin-containing DNA binding protein, weak isovaleryl CoA dehydrogenase	.
					945101	2.08654	dps	Fe-binding and storage protein; stress-inducible DNA-binding protein	.						945311	2.15857	ybgJ	putative allophanate hydrolase, subunit 1	.
					946737	2.08499	yfaD	transposase_31 family protein	.						947440	2.15839	sad	succinate semialdehyde dehydrogenase, NAD(P)+-dependent	.
					948351	2.08195	corA	magnesium/nickel/cobalt transporter	.						948418	2.15033	menA	1,4-dihydroxy-2-naphthoate octaprenyltransferase	.
					947763	2.07461	yhdZ	putative amino acid ABC transporter ATPase	.						947178	2.12047	hslO	heat shock protein Hsp33	.
					944809	2.07205	yacL	UPF0231 family protein	.						945842	2.10896	fucU	L-fucose mutarotase	.
					947022	2.072	glyA	serine hydroxymethyltransferase	.						949063	2.10609	yphD	putative sugar ABC transporter permease	.
					948006	2.06875	dtpB	dipeptide and tripeptide permease B	.						949106	2.0961	nanM	N-acetylneuraminic acid mutarotase	.
					948639	2.06764	dcuS	sensory histidine kinase in two-component regulatory system with DcuR, regulator of anaerobic fumarate respiration	.						948453	2.094	pflC	putative [formate-C-acetyltransferase 2]-activating enzyme; pyruvate formate-lyase 1-activating enzyme	.
					948036	2.06724	yhjB	putative DNA-binding transcriptional response regulator	.						945965	2.08736	paaY	thioesterase required for phenylacetic acid degradation; trimeric; phenylacetate regulatory and detoxification protein; hexapeptide repeat protein	.
					945061	2.06678	yecA	UPF0149 family protein	.						946727	2.08162	atoB	acetyl-CoA acetyltransferase	.
					948567	2.06124	soxS	superoxide response regulon transcriptional activator; autoregulator	.						946369	2.08047	ruvA	component of RuvABC resolvasome, regulatory subunit	.
					947348	2.05741	ygeA	Asp/Glu_racemase family protein	.						948505	2.07785	zraR	fused DNA-binding response regulator in two-component regulatory system with ZraS: response regulator/sigma54 interaction protein	.
					946296	2.05497	yeaH	UPF0229 family protein	.						948241	2.07141	glmS	L-glutamine:D-fructose-6-phosphate aminotransferase	.
					947830	2.05457	yhcO	putative barnase inhibitor	.						946595	2.0526	yfaL	adhesin	.
					947381	2.05412	yqfA	hemolysin III family HylIII inner membrane protein	.						945314	2.05244	sucD	succinyl-CoA synthetase, NAD(P)-binding, alpha subunit	.
					945314	2.04829	sucD	succinyl-CoA synthetase, NAD(P)-binding, alpha subunit	.						946364	2.04464	yebG	DNA damage-inducible protein regulated by LexA	.
					949113	2.03671	rcsF	putative outer membrane protein	.						948041	2.04309	kdgK	2-dehydro-3-deoxygluconokinase	.
					947492	2.03634	hyfC	hydrogenase 4, membrane subunit	.						945085	2.03546	lon	DNA-binding ATP-dependent protease La	.
					945065	2.03543	panE	2-dehydropantoate reductase, NADPH-specific	.						946465	2.0343	yedI	DUF808 family inner membrane protein	.
					946751	2.03539	elaB	putative membrane-anchored DUF883 family ribosome-binding protein	.						945654	2.03264	deoD	purine nucleoside phosphorylase 1; nicotinamide 1-beta-D-riboside phosphorylase	.
					948415	2.03457	uspD	stress-induced protein	.						949113	2.01295	rcsF	putative outer membrane protein	.
					946801	2.03138	slyB	outer membrane lipoprotein	.						945385	2.00707	uvrB	exision nuclease of nucleotide excision repair, DNA damage recognition component	.
					947474	2.02997	gss	glutathionylspermidine amidase and glutathionylspermidine synthetase	.						947258	2.00706	gudD	D-glucarate dehydratase 1	.
					946085	2.02619	ydfG	NADP-dependent 3-hydroxy acid dehydrogenase; malonic semialdehyde reductase	.						947884	2.00366	yhfS	FNR-regulated pyridoxal phosphate-dependent aminotransferase family protein	.
					948110	2.02139	yibH	putative membrane fusion protein (MFP) component of efflux pump	.						946668	1.99468	yeiH	UPF0324 family inner membrane protein	.
					948321	2.01938	tatA	TatABCE protein translocation system subunit	.						948793	1.99298	ilvI	acetolactate synthase 3 large subunit	.
					947473	2.01295	glcG	DUF336 family protein	.						948211	1.99167	gyrB	DNA gyrase, subunit B	.
					944985	1.99837	yahO	periplasmic protein, function unknown, YhcN family	.						944922	1.99055	dinB	DNA polymerase IV	.
					948233	1.99627	phoU	negative regulator of PhoR/PhoB two-component regulator	.						946393	1.97226	cheY	chemotaxis regulator transmitting signal to flagellar motor component	.
					946397	1.99392	tap	methyl-accepting protein IV	.						946481	1.9605	hchA	glyoxalase III and Hsp31 molecular chaperone	.
					948074	1.99078	ghrB	glyoxylate/hydroxypyruvate reductase B	.						946667	1.9596	lysP	lysine transporter	.
					946215	1.98364	ydcF	DUF218 superfamily protein, SAM-binding	.						948920	1.95957	creA	putative periplasmic protein	.
					945455	1.97832	dacC	D-alanyl-D-alanine carboxypeptidase; penicillin-binding protein 6a	.						947018	1.95547	hmp	fused nitric oxide dioxygenase/dihydropteridine reductase 2	.
					945414	1.97746	ybhG	putative membrane fusion protein (MFP) component of efflux pump, membrane anchor	.						948430	1.9548	hslU	molecular chaperone and ATPase component of HslUV protease	.
					946931	1.97396	yffR	CPZ-55 prophage; uncharacterized protein	.						948138	1.95376	kbl	glycine C-acetyltransferase	.
					948910	1.96991	deoB	phosphopentomutase	.						948005	1.94926	rsmJ	16S rRNA m(2)G1516 methyltransferase, SAM-dependent	.
					948413	1.96964	fieF	ferrous iron and zinc transporter	.						947903	1.94882	elbB	isoprenoid biosynthesis protein with amidotransferase-like domain	.
					948556	1.96464	qorA	quinone oxidoreductase, NADPH-dependent	.						948117	1.94822	mtlD	mannitol-1-phosphate dehydrogenase, NAD-dependent	.
					948244	1.96323	atpD	F1 sector of membrane-bound ATP synthase, beta subunit	.						947034	1.94334	queC	7-cyano-7-deazaguanine (preQ0) synthase; queuosine biosynthesis	.
					946051	1.96185	ygiW	hydrogen peroxide and cadmium resistance periplasmic protein; stress-induced OB-fold protein	.						944899	1.93726	yafL	putative lipoprotein and C40 family peptidase	.
					947940	1.95433	glgB	1,4-alpha-glucan branching enzyme	.						947632	1.92676	garK	glycerate kinase I	.
					949025	1.95189	carA	carbamoyl phosphate synthetase small subunit, glutamine amidotransferase	.						948922	1.92512	creB	response regulator in two-component regulatory system with CreC	.
					945396	1.95112	moaB	inactive molybdopterin adenylyltransferase	.						946363	1.91719	yebF	extracellular Colicin M immunity family protein	.
					946519	1.94835	cobU	cobinamide kinase and cobinamide phosphate guanylyltransferase	.						947668	1.9138	yraQ	putative inner membrane permease	.
					946922	1.94774	yffL	CPZ-55 prophage; uncharacterized protein	.						948351	1.91106	corA	magnesium/nickel/cobalt transporter	.
					948043	1.94647	yhjG	putative inner membrane-anchored periplasmic AsmA family protein	.						948189	1.90571	yidI	inner membrane protein	.
					948793	1.9445	ilvI	acetolactate synthase 3 large subunit	.						946899	1.90407	mntH	manganese/divalent cation transporter	.
					947331	1.94209	ushA	bifunctional UDP-sugar hydrolase/5'-nucleotidase	.						945758	1.90404	gstA	glutathionine S-transferase	.
					946604	1.94013	mdtA	multidrug efflux system, subunit A	.						947169	1.9001	pncC	nicotinamide-nucleotide amidohydrolase; NMN amidohydrolase	.
					947955	1.93932	ugpQ	glycerophosphodiester phosphodiesterase, cytosolic	.						948986	1.88118	guaC	GMP reductase	.
					2847768	1.93598	yigL	pyridoxal phosphate phosphatase	.						945437	1.88067	mntR	Mn(2+)-responsive manganese regulon transcriptional regulator	.
					947723	1.93411	gltD	glutamate synthase, 4Fe-4S protein, small subunit	.						946638	1.87248	yegT	nucleoside transporter, low affinity	.
					946363	1.93373	yebF	extracellular Colicin M immunity family protein	.						948886	1.86529	hyfR	hydrogenase-4 transcriptional activator	.
					946364	1.93302	yebG	DNA damage-inducible protein regulated by LexA	.						2847716	1.8605	sslE	putative secreted and surface-associated lipoprotein mucinase	.
					946530	1.93144	ivy	inhibitor of c-type lysozyme, periplasmic	.						948711	1.85783	ulaF	L-ribulose 5-phosphate 4-epimerase	.
					947266	1.92787	ygdH	UPF0717 family protein	.						945975	1.85187	yddW	liprotein, glycosyl hydrolase homolog	.
					945332	1.92417	cueR	copper-responsive regulon transcriptional regulator	.						945061	1.85095	yecA	UPF0149 family protein	.
					945782	1.92297	narG	nitrate reductase 1, alpha subunit	.						945918	1.84356	recE	Rac prophage; exonuclease VIII, 5' to 3' specific dsDNA exonuclease	.
					949120	1.91697	secF	SecYEG protein translocase auxillary subunit	.						948157	1.84015	pyrE	orotate phosphoribosyltransferase	.
					946768	1.91644	selD	selenophosphate synthase	.						947257	1.8332	qmcA	PHB domain membrane-anchored putative protease	.
					945570	1.91511	matP	Ter macrodomain organizer matS-binding protein	.						947912	1.8314	hslR	ribosome-associated heat shock protein Hsp15	.
					946160	1.90909	intA	CP4-57 prophage; integrase	.						946400	1.82488	cheW	purine-binding chemotaxis protein	.
					948026	1.90906	hdeB	acid-resistance protein	.						947901	1.82317	hofQ	DNA catabolic putative fimbrial transporter	.
					946220	1.90797	nlpC	putative C40 clan peptidase lipoprotein	.						946849	1.81907	sgcC	putative PTS system EIIC permease component	.
					945965	1.90532	paaY	thioesterase required for phenylacetic acid degradation; trimeric; phenylacetate regulatory and detoxification protein; hexapeptide repeat protein	.						948006	1.80944	dtpB	dipeptide and tripeptide permease B	.
					947378	1.90126	bglA	6-phospho-beta-glucosidase A	.						946517	1.80138	cobT	nicotinate-nucleotide--dimethylbenzimidazole phosphoribosyltransferase	.
					948734	1.89476	msrA	methionine sulfoxide reductase A	.						948714	1.80125	ulaD	3-keto-L-gulonate 6-phosphate decarboxylase	.
					948802	1.89138	ahr	broad specificity NADPH-dependent aldehyde reductase, Zn-containing	.						946065	1.78992	hipB	antitoxin of HipAB toxin-antitoxin system	.
					949094	1.88808	yagJ		.						946885	1.78959	ligA	DNA ligase, NAD(+)-dependent	.
					947147	1.88601	alaE	alanine exporter, alanine-inducible, stress-responsive	.						946683	1.78507	yejE	microcin C ABC transporter permease	.
					945858	1.88524	sohB	inner membrane protein, S49 peptidase family protein	.						948556	1.78341	qorA	quinone oxidoreductase, NADPH-dependent	.
					945304	1.88521	yccX	weak acylphosphatase	.						945332	1.77877	cueR	copper-responsive regulon transcriptional regulator	.
					944891	1.88407	rof	modulator of Rho-dependent transcription termination	.						947460	1.77139	ascB	cryptic 6-phospho-beta-glucosidase	.
					946035	1.87819	fdnG	formate dehydrogenase-N, alpha subunit, nitrate-inducible	.						945498	1.7652	ybjD	putative OLD family ATP-dependent endonuclease; DUF2813 family protein	.
					945149	1.87734	allE	S-ureidoglycine aminohydrolase	.						948906	1.75899	yjjU	putative patatin-like family phospholipase	.
					947787	1.8726	mscL	mechanosensitive channel protein, high conductance	.						947093	1.75802	napA	nitrate reductase, periplasmic, large subunit	.
					948978	1.86964	yjgR	DUF853 family protein with NTPase fold	.						948514	1.74521	yjaB	GNAT-family putative N-acetyltransferase; acetyl coenzyme A-binding protein	.
					947908	1.86771	hofM	DNA catabolic putative pilus assembly protein	.						948044	1.74449	ybeZ	heat shock protein, putative NTPase; PhoH-like protein	.
					948767	1.86762	pyrB	aspartate carbamoyltransferase, catalytic subunit	.						947501	1.74349	parE	DNA topoisomerase IV, subunit B	.
					946926	1.86531	grxB	glutaredoxin 2 (Grx2)	.						945570	1.74281	matP	Ter macrodomain organizer matS-binding protein	.
					948560	1.86206	yjbR	DUF419 family protein	.						944887	1.7294	ldcC	lysine decarboxylase 2, constitutive	.
					948559	1.85703	uvrA	ATPase and DNA damage recognition protein of nucleotide excision repair excinuclease UvrABC	.						948343	1.72327	mobB	molybdopterin-guanine dinucleotide biosynthesis protein B	.
					946064	1.8517	hipA	inactivating GltX kinase facilitating persister formation; toxin of HipAB TA pair; autokinase	.						947322	1.72107	macA	macrolide transporter membrane fusion protein (MFP) component	.
					945082	1.85117	clpP	proteolytic subunit of ClpA-ClpP and ClpX-ClpP ATP-dependent serine proteases	.						945459	1.72049	gsiB	glutathione ABC transporter periplasmic binding protein	.
					946311	1.85096	yeaQ	UPF0410 family protein	.						947955	1.71655	ugpQ	glycerophosphodiester phosphodiesterase, cytosolic	.
					945520	1.8492	ycaK	putative NAD(P)H-dependent oxidoreductase	.						945682	1.71474	potD	spermidine/putrescine ABC transporter periplasmic binding protein	.
					945185	1.84898	ompT	DLP12 prophage; outer membrane protease VII; outer membrane protein 3b	.						946922	1.70401	yffL	CPZ-55 prophage; uncharacterized protein	.
					945459	1.84703	gsiB	glutathione ABC transporter periplasmic binding protein	.						946055	1.68559	ydeP	putative oxidoreductase	.
					947034	1.844	queC	7-cyano-7-deazaguanine (preQ0) synthase; queuosine biosynthesis	.						945876	1.67773	patD	gamma-aminobutyraldehyde dehydrogenase	.
					945007	1.84396	lacI	lactose-inducible lac operon transcriptional repressor	.						946768	1.66919	selD	selenophosphate synthase	.
					946468	1.84275	dsrB	uncharacterized protein	.						946371	1.66627	ruvB	ATP-dependent DNA helicase, component of RuvABC resolvasome	.
					948851	1.83949	iraD	RpoS stabilzer after DNA damage, anti-RssB factor	.						2847768	1.66525	yigL	pyridoxal phosphate phosphatase	.
					946669	1.83463	nfo	endonuclease IV with intrinsic 3'-5' exonuclease activity	.						948225	1.66331	chrR	chromate reductase, Class I, flavoprotein	.
					947045	1.8344	rhtA	threonine and homoserine efflux system	.						946630	1.66286	yegU	ADP-ribosylglycohydrolase family protein	.
					946508	1.83102	amn	AMP nucleosidase	.						947314	1.66167	galR	galactose-inducible d-galactose regulon transcriptional repressor; autorepressor	.
					948246	1.8299	glmU	fused N-acetyl glucosamine-1-phosphate uridyltransferase/glucosamine-1-phosphate acetyl transferase	.						946129	1.65681	kdgR	KDG regulon transcriptional repressor	.
					949101	1.82759	fliC	flagellar filament structural protein (flagellin)	.						948996	1.65541	cho	endonuclease of nucleotide excision repair	.
					945305	1.82396	osmE	osmotically-inducible lipoprotein	.						947931	1.65381	glgP	glycogen phosphorylase	.
					949085	1.82384	yciI	putative DGPF domain-containing enzyme	.						947378	1.65018	bglA	6-phospho-beta-glucosidase A	.
					947043	1.82327	bolA	stationary-phase morphogene, transcriptional repressor for mreB; also regulator for dacA, dacC, and ampC	.						945317	1.65002	ybgK	putative allophanate hydrolase, subunit 2	.
					945164	1.82217	macB	macrolide ABC transporter peremase/ATPase	.						948326	1.64945	ubiD	3-octaprenyl-4-hydroxybenzoate decarboxylase	.
					945702	1.82185	icd	isocitrate dehydrogenase; e14 prophage attachment site; tellurite reductase	.						945470	1.64539	ybjI	5-amino-6-(5-phospho-D-ribitylamino)uracil phosphatase; pyrimidine phosphatase; riboflavin synthesis	.
					948630	1.81811	ypjA	adhesin-like autotransporter	.						946362	1.64385	edd	6-phosphogluconate dehydratase	.
					948316	1.81593	rhtB	homoserine, homoserine lactone and S-methyl-methionine efflux pump	.						947263	1.64299	wrbA	NAD(P)H:quinone oxidoreductase	.
					947387	1.81499	thiL	thiamine monophosphate kinase	.						948243	1.63247	atpG	F1 sector of membrane-bound ATP synthase, gamma subunit	.
					946065	1.81384	hipB	antitoxin of HipAB toxin-antitoxin system	.						948559	1.62444	uvrA	ATPase and DNA damage recognition protein of nucleotide excision repair excinuclease UvrABC	.
					948416	1.80735	yiiS	UPF0381 family protein	.						948245	1.6205	atpC	F1 sector of membrane-bound ATP synthase, epsilon subunit	.
					948054	1.80328	rhmA	2-keto-3-deoxy-L-rhamnonate aldolase	.						946301	1.61295	mipA	scaffolding protein for murein synthesizing machinery	.
					947881	1.80235	nirD	nitrite reductase (NADH) small subunit	.						945541	1.59695	ldtD	murein L,D-transpeptidase	.
					946589	1.79952	rutG	pyrimidine permease	.						947822	1.59691	gspD	general secretory pathway component, cryptic	.
					945687	1.79405	cobB	deacetylase of acs and cheY, chemotaxis regulator	.						947186	1.59255	norR	anaerobic nitric oxide reductase DNA-binding transcriptional activator	.
					946614	1.79246	gyrA	DNA gyrase (type II topoisomerase), subunit A	.						947572	1.5914	cbpA	DnaK co-chaperone; curved DNA-binding protein	.
					945541	1.79185	ldtD	murein L,D-transpeptidase	.						946084	1.58561	dcp	dipeptidyl carboxypeptidase II	.
					946077	1.78133	ydhC	putative arabinose efflux transporter	.						946982	1.57384	bamB	BamABCDE complex OM biogenesis lipoprotein	.
					947941	1.7812	glgX	glycogen debranching enzyme	.						947732	1.57064	mlaE	ABC transporter maintaining OM lipid asymmetry, inner membrane permease protein	.
					947610	1.78078	yqjK	uncharacterized protein	.						946430	1.56752	ybeY	ssRNA-specific endoribonuclease; 16S rRNA 3' end maturation and quality control co-endoribonuclease working with RNase R; rRNA transcription antitermination factor	.
					946392	1.77957	cheZ	chemotaxis regulator, protein phosphatase for CheY	.						946207	1.56656	ppsR	PEP synthase kinase and PEP synthase pyrophosphorylase	.
					947973	1.77881	yhhN	TMEM86 family putative inner membrane protein	.						945122	1.56307	ybbA	putative ABC transporter ATPase	.
					944943	1.77561	galM	aldose 1-epimerase; type-1 mutarotase; galactose mutarotase	.						947119	1.56084	ybbN	DnaK co-chaperone, thioredoxin-like protein	.
					945915	1.77034	btuE	glutathione peroxidase	.						948728	1.55943	cysQ	3'(2'),5'-bisphosphate nucleotidase	.
					948645	1.76862	lysU	lysine tRNA synthetase, inducible	.						947499	1.55846	parC	DNA topoisomerase IV, subunit A	.
					948727	1.76274	ytfB	OapA family protein	.						947932	1.55702	glgA	glycogen synthase	.
					948877	1.76266	ampD	1,6-anhydro-N-acetylmuramyl-L-alanine amidase, Zn-dependent; murein amidase	.						944870	1.55607	bamA	BamABCDE complex OM biogenesis outer membrane pore-forming assembly factor	.
					947184	1.76138	mltB	membrane-bound lytic murein transglycosylase B	.						945083	1.55396	clpX	ATPase and specificity subunit of ClpX-ClpP ATP-dependent serine protease	.
					947252	1.76061	mazF	mRNA interferase toxin, antitoxin is MazE	.						947651	1.55222	yhgE	DUF4153 family putative inner membrane protein	.
					947203	1.75683	uvrC	excinuclease UvrABC, endonuclease subunit	.						946697	1.54832	ccmE	periplasmic heme chaperone	.
					948230	1.75613	cbrC	UPF0167 family protein	.						948226	1.54064	yieE	phosphopantetheinyl transferase superfamily protein	.
					945470	1.75598	ybjI	5-amino-6-(5-phospho-D-ribitylamino)uracil phosphatase; pyrimidine phosphatase; riboflavin synthesis	.						948577	1.536	yjcE	putative cation/proton antiporter	.
					946678	1.75363	ampE	ampicillin resistance inner membrane protein; putative signaling protein in beta-lactamase regulation	.						946732	1.53485	nrdB	ribonucleoside-diphosphate reductase 1, beta subunit, ferritin-like protein	.
					947302	1.75275	yfhM	bacterial alpha2-macroglobulin colonization factor ECAM; anti-host protease defense factor; periplasmic inner membrane-anchored lipoprotein	.						945082	1.53225	clpP	proteolytic subunit of ClpA-ClpP and ClpX-ClpP ATP-dependent serine proteases	.
					947712	1.75168	mlaD	OM lipid asymmetry maintenance protein; membrane-anchored ABC family periplasmic binding protein	.						948292	1.52196	rep	DNA helicase and single-stranded DNA-dependent ATPase	.
					947389	1.75073	ubiI	2-octaprenylphenol hydroxylase, FAD-dependent	.						944923	1.5192	pcm	L-isoaspartate protein carboxylmethyltransferase type II	.
					948133	1.74258	xylB	xylulokinase	.						947331	1.51707	ushA	bifunctional UDP-sugar hydrolase/5'-nucleotidase	.
					7751623	1.74245	yneO		.						948356	1.51494	polA	5' to 3' DNA polymerase and 3' to 5'/5' to 3' exonuclease	.
					948783	1.73522	ccmF	heme lyase, CcmF subunit	.						947253	1.512	pepN	aminopeptidase N	.
					945663	1.73195	tmk	thymidylate kinase	.						946690	1.51004	yejK	spermidine nucleoid-associated protein	.
					947931	1.72883	glgP	glycogen phosphorylase	.						2847750	1.50807	ydbA		.
					945876	1.72584	patD	gamma-aminobutyraldehyde dehydrogenase	.						948877	1.50325	ampD	1,6-anhydro-N-acetylmuramyl-L-alanine amidase, Zn-dependent; murein amidase	.
					949047	1.72434	dfp	fused 4'-phosphopantothenoylcysteine decarboxylase/phosphopantothenoylcysteine synthetase, FMN-binding	.						947165	1.49702	proX	glycine betaine/proline ABC transporter periplasmic binding protein; cold shock protein	.
					945457	1.72244	gsiA	glutathione ABC transporter ATPase	.						2847741	1.49252	yjjV	putative DNase	.
					948561	1.72204	yjbQ	thiamine phosphate synthase	.						948734	1.48972	msrA	methionine sulfoxide reductase A	.
					947506	1.72074	ygiN	quinol monooxygenase	.						946614	1.48795	gyrA	DNA gyrase (type II topoisomerase), subunit A	.
					947728	1.71367	mtgA	biosynthetic peptidoglycan transglycosylase	.						948139	1.48684	tdh	L-threonine 3-dehydrogenase, NAD(P)-binding	.
					947415	1.71307	fbaA	fructose-bisphosphate aldolase, class II	.						947210	1.47701	rpoS	RNA polymerase, sigma S (sigma 38) factor	.
					946161	1.70943	gloA	glyoxalase I, Ni-dependent	.						945041	1.47424	phoA	bacterial alkaline phosphatase	.
					949106	1.70806	nanM	N-acetylneuraminic acid mutarotase	.						947852	1.47351	tusD	sulfurtransferase for 2-thiolation step of mnm(5)-s(2)U34-tRNA synthesis	.
					948349	1.70584	mobA	molybdopterin-guanine dinucleotide synthase	.						948166	1.4714	gltS	glutamate transporter	.
					946560	1.70572	wcaN	putative regulatory subunit for GalU	.						949133	1.45928	secD	SecYEG protein translocase auxillary subunit	.
					947731	1.70382	nuoM	NADH:ubiquinone oxidoreductase, membrane subunit M	.						947488	1.44724	yqiA	acyl CoA esterase	.
					948025	1.70318	hdeA	stress response protein acid-resistance protein	.						947776	1.44244	aroE	dehydroshikimate reductase, NAD(P)-binding	.
					947137	1.69802	tag	3-methyl-adenine DNA glycosylase I, constitutive	.						948630	1.43692	ypjA	adhesin-like autotransporter	.
					948849	1.69469	uxuR	fructuronate-inducible hexuronate regulon transcriptional repressor; autorepressor	.						944840	1.43545	manA	mannose-6-phosphate isomerase	.
					945034	1.69126	proC	pyrroline-5-carboxylate reductase, NAD(P)-binding	.						948609	1.43135	creC	sensory histidine kinase in two-component regulatory system with CreB or PhoB	.
					947395	1.68625	ypdB	response regulator activating yhjX; pyruvate-responsive YpdAB two-component system	.						948544	1.41319	lexA	transcriptional repressor of SOS regulon	.
					947611	1.68055	yqjE	DUF1469 family inner membrane protein	.						946031	1.40787	maeA	malate dehydrogenase, decarboxylating, NAD-requiring; malic enzyme	.
					945424	1.67883	ybiB	putative family 3 glycosyltransferase	.						947851	1.40743	yheO	putative PAS domain-containing DNA-binding transcriptional regulator	.
					947210	1.66981	rpoS	RNA polymerase, sigma S (sigma 38) factor	.						947571	1.40666	ypfH	palmitoyl-CoA esterase activity, uncertain physiological substrate	.
					945285	1.66652	nagC	N-acetylglucosamine-inducible nag divergent operon transcriptional repressor	.						945034	1.39508	proC	pyrroline-5-carboxylate reductase, NAD(P)-binding	.
					947017	1.66526	yphB	mutarotase superfamily protein, YphB family	.						948419	1.39421	rraA	ribonuclease E (RNase E) inhibitor protein	.
					946206	1.66374	appA	phosphoanhydride phosphorylase	.						947302	1.39118	yfhM	bacterial alpha2-macroglobulin colonization factor ECAM; anti-host protease defense factor; periplasmic inner membrane-anchored lipoprotein	.
					948505	1.66178	zraR	fused DNA-binding response regulator in two-component regulatory system with ZraS: response regulator/sigma54 interaction protein	.						947551	1.38593	bacA	undecaprenyl pyrophosphate phosphatase	.
					947896	1.66174	rpe	D-ribulose-5-phosphate 3-epimerase	.						947552	1.35984	glnE	fused deadenylyltransferase/adenylyltransferase for glutamine synthetase	.
					947437	1.66022	nrdR	Nrd regulon repressor	.						944779	1.35971	polB	DNA polymerase II	.
					944840	1.65949	manA	mannose-6-phosphate isomerase	.						946604	1.35738	mdtA	multidrug efflux system, subunit A	.
					947932	1.65691	glgA	glycogen synthase	.						948750	1.34465	pmbA	putative antibiotic peptide MccB17 maturation peptidase	.
					946925	1.65283	eutC	ethanolamine ammonia-lyase, small subunit (light chain)	.						948664	1.3131	yjeI	DUF4156 family lipoprotein	.
					948240	1.64941	pstB	phosphate ABC transporter ATPase	.						946227	1.30584	helD	DNA helicase IV	.
					948403	1.64824	sodA	superoxide dismutase, Mn	.						948857	1.30457	glcB	malate synthase G	.
					947710	1.64744	mlaC	ABC transporter maintaining OM lipid asymmetry, periplasmic binding protein	.						946471	1.30183	yedQ	putative membrane-anchored diguanylate cyclase	.
					944783	1.64719	yabI	DedA family inner membrane protein	.						947702	1.29551	csrD	targeting factor for csrBC sRNA degradation	.
					946434	1.64599	amyA	cytoplasmic alpha-amylase	.
					948451	1.64488	yijO	AraC family putative transcriptional activator	.
					948911	1.64278	nadR	trifunctional protein: nicotinamide mononucleotide adenylyltransferase, ribosylnicotinamide kinase, transcriptional repressor	.
					945403	1.64207	ybhR	putative ABC transporter permease	.
					945317	1.63437	ybgK	putative allophanate hydrolase, subunit 2	.
					945095	1.62973	ydiP	putative DNA-binding transcriptional regulator	.
					945648	1.62729	flgK	flagellar hook-filament junction protein 1	.
					947868	1.62435	nirB	nitrite reductase, large subunit, NAD(P)H-binding	.
					949035	1.6237	thyA	thymidylate synthetase	.
					948906	1.62327	yjjU	putative patatin-like family phospholipase	.
					946167	1.62294	slyA	global transcriptional regulator	.
					947253	1.61851	pepN	aminopeptidase N	.
					948060	1.61838	gabD	succinate-semialdehyde dehydrogenase I, NADP-dependent	.
					944775	1.61675	carB	carbamoyl-phosphate synthase large subunit	.
					947975	1.61449	yhhM	DUF2500 family protein	.
					946227	1.6134	helD	DNA helicase IV	.
					946587	1.61276	pfo	pyruvate-flavodoxin oxidoreductase	.
					948274	1.60829	yifE	UPF0438 family protein	.
					946367	1.60532	eda	KHG/KDPG aldolase; 2-dehydro-3-deoxy-phosphogluconate/4-hydroxy-2- oxoglutarate aldolase	.
					948263	1.60394	yieP	putative transcriptional regulator	.
					945533	1.60221	ihfB	integration host factor (IHF), DNA-binding protein, beta subunit	.
					945075	1.60095	rutR	rut operon transcriptional repressor for	.
					946365	1.60086	ycgB	SpoVR family stationary phase protein	.
					948419	1.59982	rraA	ribonuclease E (RNase E) inhibitor protein	.
					948231	1.59575	cbrB	PRK09823 family inner membrane protein, creBC regulon	.
					947457	1.59463	speC	ornithine decarboxylase, constitutive	.
					944923	1.59164	pcm	L-isoaspartate protein carboxylmethyltransferase type II	.
					947245	1.57712	mazE	antitoxin of the ChpA-ChpR toxin-antitoxin system	.
					948211	1.57457	gyrB	DNA gyrase, subunit B	.
					947560	1.57444	mug	G/U mismatch-specific DNA glycosylase; xanthine DNA glycosylase	.
					947322	1.57026	macA	macrolide transporter membrane fusion protein (MFP) component	.
					947947	1.56956	ggt	gamma-glutamyltranspeptidase	.
					945454	1.56775	moeA	molybdopterin molybdenumtransferase; molybdopterin biosynthesis protein	.
					945764	1.56605	clpA	ATPase and specificity subunit of ClpA-ClpP ATP-dependent serine protease, chaperone activity	.
					948771	1.56559	ridA	enamine/imine deaminase, reaction intermediate detoxification	.
					946447	1.56485	ygiD	4,5- DOPA-extradiol-dioxygenase	.
					948412	1.56265	pfkA	6-phosphofructokinase I	.
					945413	1.56135	ybhF	putative ABC transporter ATPase	.
					946875	1.56109	cysZ	sulfate transporter, sulfite inhibited	.
					946912	1.55956	eutK	putative ethanol utilization carboxysome structural protein	.
					946914	1.55826	eutL	putative ethanol utilization carboxysome structural protein	.
					945401	1.5569	ybhL	putative acetate transporter; BAX Inhibitor-1 family inner membrane protein	.
					946766	1.55535	yfbS	putative transporter	.
					947168	1.55112	luxS	S-ribosylhomocysteine lyase	.
					948650	1.55057	yjdC	putative transcriptional regulator	.
					948544	1.54472	lexA	transcriptional repressor of SOS regulon	.
					945740	1.53524	minE	cell division topological specificity factor	.
					947479	1.53146	yqhA	UPF0114 family putative inner membrane protein	.
					948409	1.53063	tpiA	triosephosphate isomerase	.
					946517	1.52495	cobT	nicotinate-nucleotide--dimethylbenzimidazole phosphoribosyltransferase	.
					947493	1.52364	yqhD	aldehyde reductase, NADPH-dependent	.
					946881	1.52232	pdxK	pyridoxal-pyridoxamine kinase/hydroxymethylpyrimidine kinase	.
					947615	1.50922	yqjG	putative S-transferase	.
					946006	1.50658	yncE	ATP-binding protein, periplasmic, function unknown	.
					945411	1.50275	ybhS	putative ABC transporter permease	.
					945898	1.50265	ynaI	mechanosensitive channel protein, very small conductance	.
					947651	1.50225	yhgE	DUF4153 family putative inner membrane protein	.
					946683	1.50105	yejE	microcin C ABC transporter permease	.
					947225	1.49593	casD	CRISP RNA (crRNA) containing Cascade antiviral complex protein	.
					946952	1.49341	dapA	dihydrodipicolinate synthase	.
					948753	1.49246	fbp	fructose-1,6-bisphosphatase I	.
					946303	1.49107	yeaK	aminoacyl-tRNA editing domain protein	.
					946640	1.49043	yeiI	putative kinase	.
					945850	1.48675	yciQ	enhancer of membrane protein expression; putative inner membrane protein	.
					945083	1.485	clpX	ATPase and specificity subunit of ClpX-ClpP ATP-dependent serine protease	.
					947860	1.48343	yhfA	OsmC family protein	.
					947418	1.48087	argO	arginine transporter	.
					948664	1.47955	yjeI	DUF4156 family lipoprotein	.
					945350	1.4785	pnuC	nicotinamide riboside transporter	.
					946653	1.47608	dld	D-lactate dehydrogenase, FAD-binding, NADH independent	.
					946956	1.4756	ypfJ	putative neutral zinc metallopeptidase	.
					948462	1.47418	oxyR	oxidative and nitrosative stress transcriptional regulator	.
					946333	1.46993	pepT	peptidase T	.
					947910	1.46886	yrbL	Mg(2+)-starvation-stimulated protein	.
					946806	1.4671	pdxH	pyridoxine 5'-phosphate oxidase	.
					945676	1.46495	ycfP	putative UPF0227 family esterase	.
					947029	1.46323	bepA	OM protein maintenance and assembly metalloprotease and chaperone, periplasmic	.
					947366	1.46287	guaD	guanine deaminase	.
					948857	1.46283	glcB	malate synthase G	.
					946856	1.46046	ypdC	putative DNA-binding protein	.
					947507	1.45395	yafC	LysR family putative transcriptional regulator	.
					945333	1.45283	allR	glyoxylate-inducible transcriptional repressor of all and gcl operons	.
					946595	1.44986	yfaL	adhesin	.
					948292	1.44842	rep	DNA helicase and single-stranded DNA-dependent ATPase	.
					946627	1.44326	mrp	antiporter inner membrane protein	.
					948916	1.44035	rob	right oriC-binding transcriptional activator, AraC family	.
					947552	1.4391	glnE	fused deadenylyltransferase/adenylyltransferase for glutamine synthetase	.
					944953	1.43833	sodB	superoxide dismutase, Fe	.
					945044	1.43809	phoR	sensory histidine kinase in two-component regulatory system with PhoB	.
					944779	1.43447	polB	DNA polymerase II	.
					947019	1.43357	yphC	putative Zn-dependent NAD(P)-binding oxidoreductase	.
					948420	1.43197	zapB	FtsZ stabilizer, septal ring assembly factor, cell division stimulator	.
					945716	1.4285	betA	choline dehydrogenase, a flavoprotein	.
					946690	1.42691	yejK	spermidine nucleoid-associated protein	.
					946371	1.42374	ruvB	ATP-dependent DNA helicase, component of RuvABC resolvasome	.
					2847756	1.42225	cutC	copper homeostasis protein	.
					945854	1.42223	yciO	putative RNA binding protein	.
					945450	1.42194	ybjG	undecaprenyl pyrophosphate phosphatase	.
					947718	1.42097	hpf	ribosome hibernation promoting factor HPF; stabilizes 100S dimers	.
					946471	1.42027	yedQ	putative membrane-anchored diguanylate cyclase	.
					944865	1.41713	lplA	lipoate-protein ligase A	.
					946385	1.4134	aspS	aspartyl-tRNA synthetase	.
					947139	1.41238	degP	serine endoprotease (protease Do), membrane-associated	.
					947643	1.41219	yqjA	general envelope maintenance protein; DedA family inner membrane protein; putative multidrug efflux transporter	.
					948525	1.40869	thiK	thiamine kinase	.
					947177	1.40597	dgt	deoxyguanosine triphosphate triphosphohydrolase	.
					945186	1.40267	ybcH	PRK09936 family protein	.
					946800	1.39928	mnmC	fused 5-methylaminomethyl-2-thiouridine-forming enzyme methyltransferase and FAD-dependent demodification enzyme	.
					945412	1.39903	ybiC	putative dehydrogenase	.
					946541	1.39878	yeeX	UPF0265 family protein	.
					945671	1.39745	nagZ	beta N-acetyl-glucosaminidase	.
					948675	1.39226	orn	oligoribonuclease	.
					945118	1.38817	ybbP	putative ABC transporter permease	.
					947551	1.38637	bacA	undecaprenyl pyrophosphate phosphatase	.
					944782	1.38292	yddE	PhzC-PhzF family protein	.
					947852	1.38173	tusD	sulfurtransferase for 2-thiolation step of mnm(5)-s(2)U34-tRNA synthesis	.
					947449	1.38124	yggL	DUF469 family protein	.
					945074	1.37793	tesB	acyl-CoA thioesterase 2	.
					948649	1.37565	dsbD	thiol:disulfide interchange protein and activator of DsbC	.
					948482	1.37139	tufB	translation elongation factor EF-Tu 2	.
					946712	1.37065	menF	isochorismate synthase 2	.
					945013	1.3668	pepD	aminoacyl-histidine dipeptidase (peptidase D)	.
					946924	1.36468	eutB	ethanolamine ammonia-lyase, large subunit, heavy chain	.
					948356	1.35879	polA	5' to 3' DNA polymerase and 3' to 5'/5' to 3' exonuclease	.
					945452	1.35395	moeB	molybdopterin synthase sulfurylase	.
					947315	1.35362	aas	fused 2-acylglycerophospho-ethanolamine acyl transferase/acyl-acyl carrier protein synthetase	.
					945117	1.35186	ydgH	DUF1471 family periplasmic protein	.
					945755	1.34803	cvrA	putative cation/proton antiporter	.
					948130	1.34165	gpmM	phosphoglycero mutase III, cofactor-independent	.
					945390	1.34096	ybhK	putative CofD superfamily transferase	.
					946119	1.33693	ynfB	UPF0482 family putative periplasmic protein	.
					948908	1.33149	slt	lytic murein transglycosylase, soluble	.
					945320	1.33088	nei	endonuclease VIII and 5-formyluracil/5-hydroxymethyluracil DNA glycosylase	.
					946243	1.32948	ybdG	mechanosensitive channel protein, miniconductance	.
					946415	1.32761	yecM	putative metal-binding enzyme	.
					945271	1.32612	pgm	phosphoglucomutase	.
					947407	1.32531	rpiA	ribose 5-phosphate isomerase, constitutive	.
					946405	1.32434	otsA	trehalose-6-phosphate synthase	.
					946590	1.31966	yeaM	putative DNA-binding transcriptional regulator	.
					945767	1.31958	ycgV	putative adhesin	.
					945860	1.31177	yciN	DUF2498 protein YciN	.
					947035	1.31173	zupT	zinc transporter	.
					947895	1.30809	gph	phosphoglycolate phosphatase	.
					946867	1.30752	yejO		.
					949076	1.30677	sbcC	exonuclease, dsDNA, ATP-dependent	.
					947851	1.30599	yheO	putative PAS domain-containing DNA-binding transcriptional regulator	.
					946946	1.30001	nadE	NAD synthetase, NH3/glutamine-dependent	.
					945880	1.29146	tpx	lipid hydroperoxide peroxidase	.
					945429	1.28616	tolB	periplasmic protein	.
					947385	1.28487	pepP	proline aminopeptidase P II	.
					946039	1.27303	frsA	fermentation-respiration switch protein; PTS Enzyme IIA(Glc)-binding protein; pNP-butyrate esterase activity	.
					947271	1.27261	syd	SecY-interacting protein	.
					946805	1.26968	prmB	N5-glutamine methyltransferase	.
					945318	1.25942	ybgL	UPF0271 family protein	.
					947894	1.25354	trpS	tryptophanyl-tRNA synthetase	.

## Sheet: HOST down
gene ID	fold_ch.	gene	function		gene ID	fold_ch.	gene	function		gene ID	fold_ch.	gene	function		gene ID	fold_ch.	gene	function
948070	5.83933	cspA	RNA chaperone and antiterminator, cold-inducible	.	948070	9.13648	cspA	RNA chaperone and antiterminator, cold-inducible	.	948070	4.49038	cspA	RNA chaperone and antiterminator, cold-inducible	.	948070	8.93683	cspA	RNA chaperone and antiterminator, cold-inducible	.
946847	2.75362	lpxP	palmitoleoyl-acyl carrier protein (ACP)-dependent acyltransferase	.	946091	7.48108	cspB	Qin prophage; cold shock protein	.	947333	4.22046	mdtI	multidrug efflux system transporter	.	945936	6.77536	ydcX	DUF2566 family protein	.
946090	2.59559	cspF	Qin prophage; cold shock protein	.	946847	6.06032	lpxP	palmitoleoyl-acyl carrier protein (ACP)-dependent acyltransferase	.	2847688	3.47662	cpxP	inhibitor of the cpx response; periplasmic adaptor protein	.	944827	6.17679	pdhR	pyruvate dehydrogenase complex repressor; autorepressor	.
946045	2.5246	kdpA	potassium translocating ATPase, subunit A	.	946238	5.91433	ydjN	putative transporter	.	946139	3.36136	mdtJ	multidrug efflux system transporter	.	945591	5.66699	cspG	cold shock protein homolog, cold-inducible	.
2847688	2.41128	cpxP	inhibitor of the cpx response; periplasmic adaptor protein	.	946549	5.39301	hisG	ATP phosphoribosyltransferase	.	946015	2.49705	yncD	putative iron outer membrane transporter	.	946091	5.17031	cspB	Qin prophage; cold shock protein	.
947268	2.30864	ygbE	DUF3561 family inner membrane protein	.	946139	5.10225	mdtJ	multidrug efflux system transporter	.	947592	2.45653	bluF	anti-repressor for YcgE, blue light-responsive; FAD-binding; inactive c-di-GMP phosphodiesterase-like EAL domain protein	.	945425	5.02968	rhlE	ATP-dependent RNA helicase	.
946139	2.20097	mdtJ	multidrug efflux system transporter	.	947436	4.94853	dtpA	dipeptide and tripeptide permease A	.	945080	2.2491	cyoA	cytochrome o ubiquinol oxidase subunit II	.	948569	4.61894	yjcB	putative inner membrane protein	.
947333	2.19442	mdtI	multidrug efflux system transporter	.	946531	4.63921	hisD	bifunctional histidinal dehydrogenase/ histidinol dehydrogenase	.	946847	2.20023	lpxP	palmitoleoyl-acyl carrier protein (ACP)-dependent acyltransferase	.	946847	4.56454	lpxP	palmitoleoyl-acyl carrier protein (ACP)-dependent acyltransferase	.
946015	1.98914	yncD	putative iron outer membrane transporter	.	945591	4.55212	cspG	cold shock protein homolog, cold-inducible	.	948951	2.15932	ylaB	putative membrane-anchored cyclic-di-GMP phosphodiesterase	.	946988	4.26297	xseA	exonuclease VII, large subunit	.
946016	1.7643	yccA	Modulator of FtsH protease, inner membrane protein	.	946237	4.45639	ydjO	uncharacterized protein	.	946014	2.09672	mcbR	colanic acid and biofilm gene transcriptional regulator, MqsR-controlled	.	948213	4.02871	nepI	putative transporter	.
945423	1.68747	ykiA		.	947333	4.44024	mdtI	multidrug efflux system transporter	.	948082	2.08334	insJ	IS150 transposase A	.	2847688	4.02475	cpxP	inhibitor of the cpx response; periplasmic adaptor protein	.
948508	1.67306	yjaH	DUF1481 family putative lipoprotein	.	948591	4.21464	gltP	glutamate/aspartate:proton symporter	.	947268	2.01117	ygbE	DUF3561 family inner membrane protein	.	947835	3.9919	yhcN	cadmium and peroxide resistance protein, stress-induced	.
948951	1.64604	ylaB	putative membrane-anchored cyclic-di-GMP phosphodiesterase	.	945159	4.14575	ydgI	putative arginine/ornithine antiporter transporter	.	947060	1.982	yfiM	putative lipoprotein	.	947285	3.62858	suhB	inositol monophosphatase	.
945167	1.62797	fau	5-formyltetrahydrofolate cyclo-ligase family protein	.	946551	3.75166	hisC	histidinol-phosphate aminotransferase	.	948876	1.94196	ylaC	DUF1449 family inner membrane protein	.	946090	3.5418	cspF	Qin prophage; cold shock protein	.
948472	1.56963	yacC	PulS_OutS family protein	.	947674	3.74173	deaD	ATP-dependent RNA helicase	.	947555	1.91588	ygiM	SH3 domain protein	.	949025	3.49476	carA	carbamoyl phosphate synthetase small subunit, glutamine amidotransferase	.
948291	1.541	gpp	guanosine pentaphosphatase/exopolyphosphatase	.	945214	3.60574	fepD	ferrienterobactin ABC transporter permease	.	949080	1.88293	rcnB	periplasmic modulator of Ni and Co efflux	.	947607	3.31416	alx	putative membrane-bound redox modulator	.
948330	1.4663	rarD	putative chloramphenical resistance permease	.	947285	3.45328	suhB	inositol monophosphatase	.	946335	1.79702	yoaE	putative membrane protein/conserved protein	.	946347	3.21783	yebV	uncharacterized protein	.
946710	1.41417	ada	fused DNA-binding transcriptional dual regulator/O6-methylguanine-DNA methyltransferase	.	945180	3.42876	fepE	regulator of length of O-antigen component of lipopolysaccharide chains	.	946016	1.79279	yccA	Modulator of FtsH protease, inner membrane protein	.	944775	3.11459	carB	carbamoyl-phosphate synthase large subunit	.
948346	1.41116	srkA	Cpx stress response Thr/Ser protein kinase; MazF antagonist protein	.	1450303	3.4233	yidD	membrane protein insertion efficiency factor, UPF0161 family inner membrane protein	.	945716	1.76019	betA	choline dehydrogenase, a flavoprotein	.	948309	3.09435	yigM	putative inner membrane EamA-like transporter	.
					944792	3.27636	satP	succinate-acetate transporter	.	945666	1.7127	ldtC	L,D-transpeptidase linking Lpp to murein	.	945319	2.94479	yejG	uncharacterized protein	.
					947707	3.27025	dusB	tRNA-dihydrouridine synthase B	.	947910	1.70597	yrbL	Mg(2+)-starvation-stimulated protein	.	945977	2.91399	ycfJ	uncharacterized protein	.
					946268	3.26604	entS	enterobactin exporter, iron-regulated	.	1450271	1.70481	yobH	uncharacterized protein	.	945556	2.90708	pyrD	dihydro-orotate oxidase, FMN-linked	.
					948981	3.07907	artJ	arginine ABC transporter periplasmic binding protein	.	948782	1.67523	intB		.	947707	2.90255	dusB	tRNA-dihydrouridine synthase B	.
					2847743	3.07735	cysW	sulfate/thiosulfate ABC transporter permease	.	949028	1.66994	yehW	putative ABC transporter permease	.	946985	2.88325	guaB	IMP dehydrogenase	.
					948500	3.06995	thiF	adenylyltransferase, modifies ThiS C-terminus	.	948075	1.66213	yiaD	multicopy suppressor of bamB; outer membrane lipoprotein	.	947589	2.85471	rlmG	23S rRNA m(2)G1835 methyltransferase, SAM-dependent	.
					945511	3.06651	entC	isochorismate synthase 1	.	948508	1.64115	yjaH	DUF1481 family putative lipoprotein	.	945123	2.8015	queD	6-pyruvoyl tetrahydrobiopterin synthase (PTPS)	.
					948215	3.04464	rnpA	protein C5 component of RNase P	.	948291	1.63706	gpp	guanosine pentaphosphatase/exopolyphosphatase	.	946944	2.7684	opgC	OPG biosynthetic transmembrane succinyltransferase	.
					948492	2.92733	thiC	phosphomethylpyrimidine synthase	.	945058	1.61	yajR	putative transporter	.	945376	2.75187	bioA	7,8-diaminopelargonic acid synthase, PLP-dependent	.
					945181	2.88879	fes	enterobactin/ferrienterobactin esterase	.	948346	1.59057	srkA	Cpx stress response Thr/Ser protein kinase; MazF antagonist protein	.	947234	2.70361	yegD	Hsp70 chaperone family protein	.
					948889	2.87573	bglJ	bgl operon transcriptional activator	.	945790	1.58651	chaA	calcium/sodium:proton antiporter	.	947055	2.70107	srmB	ATP-dependent RNA helicase	.
					948565	2.85411	ghxP	guanine/hypoxanthine permease, high affinity; guanine/hypoxanthine:H+ symporter	.	948330	1.57743	rarD	putative chloramphenical resistance permease	.	947695	2.70002	yhdJ	DNA adenine methyltransferase, SAM-dependent	.
					947697	2.84963	fis	global DNA-binding transcriptional dual regulator	.	947052	1.56762	rseC	SoxR iron-sulfur cluster reduction factor component	.	947697	2.68316	fis	global DNA-binding transcriptional dual regulator	.
					947699	2.84509	yhbE	EamA family inner membrane putative transporter	.	945088	1.5656	mdlB	putative multidrug ABC transporter ATPase	.	947027	2.67368	tadA	tRNA-specific adenosine deaminase	.
					944824	2.80569	mutT	dGTP-preferring nucleoside triphosphate pyrophosphohydrolase	.	948297	1.54226	rho	transcription termination factor	.	1450271	2.66685	yobH	uncharacterized protein	.
					948491	2.78867	thiE	thiamine phosphate synthase (thiamine phosphate pyrophosphorylase)	.	945123	1.53323	queD	6-pyruvoyl tetrahydrobiopterin synthase (PTPS)	.	948350	2.66658	yihG	inner membrane protein, inner membrane acyltransferase	.
					944852	2.78528	rnhB	ribonuclease HII, degrades RNA of DNA-RNA hybrids	.	945086	1.50402	ygiB	DUF1190 family protein	.	947090	2.64753	yfiR	putative periplasmic inhibitor of YfiN activity	.
					945384	2.78112	bioF	8-amino-7-oxononanoate synthase	.	947054	1.50275	rseB	anti-sigma E factor, binds RseA	.	948009	2.63462	pitA	phosphate transporter, low-affinity; tellurite importer	.
					946816	2.75897	fecD	ferric citrate ABC transporter permease	.	947249	1.49362	ygiC	ATP-Grasp family ATPase	.	948172	2.6146	xanP	xanthine permease	.
					946045	2.70403	kdpA	potassium translocating ATPase, subunit A	.	946201	1.49135	lnt	apolipoprotein N-acyltransferase	.	945106	2.60916	tomB	Hha toxicity attenuator; conjugation-related protein	.
					946533	2.7037	plaP	putrescine importer, low affinity	.	945383	1.46341	ybhB	kinase inhibitor homolog, UPF0098 family	.	946533	2.60849	plaP	putrescine importer, low affinity	.
					947607	2.66677	alx	putative membrane-bound redox modulator	.	946710	1.4474	ada	fused DNA-binding transcriptional dual regulator/O6-methylguanine-DNA methyltransferase	.	946673	2.60545	setB	lactose/glucose efflux system	.
					945209	2.65815	fepG	iron-enterobactin ABC transporter permease	.	948662	1.43946	epmB	EF-P-Lys34 lysylation protein; weak lysine 2,3-aminomutase	.	945479	2.50065	grxA	glutaredoxin 1, redox coenzyme for ribonucleotide reductase (RNR1a)	.
					948493	2.64873	thiG	thiamine biosynthesis ThiGH complex subunit	.	948290	1.43143	rhlB	ATP-dependent RNA helicase	.	947592	2.47474	bluF	anti-repressor for YcgE, blue light-responsive; FAD-binding; inactive c-di-GMP phosphodiesterase-like EAL domain protein	.
					948064	2.64163	dppC	dipeptide/heme ABC transporter permease	.	949053	1.37171	lpxH	UDP-2,3-diacylglucosamine pyrophosphohydrolase	.	946597	2.44244	udk	uridine/cytidine kinase	.
					948494	2.64122	thiH	tyrosine lyase, involved in thiamine-thiazole moiety synthesis	.	947446	1.36998	yggW	HemN family putative oxidoreductase	.	945159	2.42839	ydgI	putative arginine/ornithine antiporter transporter	.
					946090	2.63327	cspF	Qin prophage; cold shock protein	.	948524	1.36136	iclR	transcriptional repressor	.	944994	2.3946	codB	cytosine transporter	.
					947715	2.61639	speB	agmatinase	.	944919	1.35911	pdxA	4-hydroxy-L-threonine phosphate dehydrogenase, NAD-dependent	.	948215	2.37336	rnpA	protein C5 component of RNase P	.
					947089	2.57626	yfiH	UPF0124 family protein	.	945495	1.35649	ybjS	putative NAD(P)H-dependent oxidoreductase	.	948889	2.36768	bglJ	bgl operon transcriptional activator	.
					947024	2.56982	cspE	constitutive cold shock family transcription antitermination protein; negative regulator of cspA transcription; RNA melting protein; ssDNA-binding protein	.						948963	2.355	ygiQ	Radical SAM superfamily protein	.
					946944	2.55145	opgC	OPG biosynthetic transmembrane succinyltransferase	.						946328	2.35459	rnd	ribonuclease D	.
					946839	2.54694	fecI	RNA polymerase sigma-19 factor, fec operon-specific; ECF sigma factor	.						948352	2.34811	yihF	DUF945 family protein	.
					948679	2.54095	yjeM	putative transporter	.						944817	2.34548	gpt	xanthine phosphoribosyltransferase; xanthine-guanine phosphoribosyltransferase	.
					946882	2.5209	cysU	sulfate/thiosulfate ABC transporter permease	.						946146	2.30777	rsxB	SoxR iron-sulfur cluster reduction factor component; putative iron-sulfur protein	.
					948224	2.51022	adeP	adenine permease, high affinity; adenine:H+ symporter	.						945441	2.30181	ldtB	L,D-transpeptidase linking Lpp to murein	.
					949066	2.50805	artM	arginine ABC transporter permease	.						947674	2.29475	deaD	ATP-dependent RNA helicase	.
					947368	2.49238	dtpD	dipeptide and tripeptide permease D	.						944792	2.28367	satP	succinate-acetate transporter	.
					946459	2.48914	thiD	hydroxy-methylpyrimidine kinase and hydroxy-phosphomethylpyrimidine kinase	.						946716	2.28338	ompC	outer membrane porin protein C	.
					948826	2.47641	fecC	ferric citrate ABC transporter permease	.						945787	2.27781	pyrC	dihydro-orotase	.
					948309	2.46236	yigM	putative inner membrane EamA-like transporter	.						948119	2.26882	trmL	tRNA Leu mC34,mU34 2'-O-methyltransferase, SAM-dependent	.
					948082	2.45431	insJ	IS150 transposase A	.						946016	2.26829	yccA	Modulator of FtsH protease, inner membrane protein	.
					945042	2.44775	brnQ	branched-chain amino acid transport system 2 carrier protein; LIV-II transport system for Ile, Leu, and Val	.						947031	2.26286	yfhL	putative 4Fe-4S cluster-containing protein	.
					948891	2.43803	fhuF	ferric iron reductase involved in ferric hydroximate transport	.						1450303	2.26236	yidD	membrane protein insertion efficiency factor, UPF0161 family inner membrane protein	.
					949042	2.42779	cirA	colicin IA outer membrane receptor and translocator; ferric iron-catecholate transporter	.						945239	2.25517	rlmH	23S rRNA m(3)Psi1915 pseudouridine methyltransferase, SAM-dependent	.
					946883	2.41631	cysP	thiosulfate-binding protein	.						948719	2.25062	yjfZ	uncharacterized protein	.
					947142	2.37654	ybjE	putative transporter	.						949009	2.25056	yafT	lipoprotein	.
					945250	2.37374	fhuC	iron(3+)-hydroxamate import ABC transporter ATPase	.						946822	2.24963	gtrS	serotype-specific glucosyl transferase, CPS-53 (KpLE1) prophage	.
					947091	2.36644	yfiN	putative membrane-anchored diguanylate cyclase	.						947142	2.2445	ybjE	putative transporter	.
					948350	2.36349	yihG	inner membrane protein, inner membrane acyltransferase	.						947555	2.22557	ygiM	SH3 domain protein	.
					948056	2.35247	dppF	dipeptide/heme ABC transporter ATPas	.						948671	2.22342	sugE	multidrug efflux system protein	.
					948735	2.33804	ytfL	UPF0053 family inner membrane protein	.						948057	2.22278	yhjV	putative transporter	.
					946427	2.32835	fecA	TonB-dependent outer membrane ferric citrate transporter and signal transducer; ferric citrate extracelluar receptor; FecR-interacting protein	.						945384	2.21813	bioF	8-amino-7-oxononanoate synthase	.
					948009	2.32434	pitA	phosphate transporter, low-affinity; tellurite importer	.						946876	2.20851	yfeK	uncharacterized protein	.
					948485	2.31764	nusG	transcription termination factor	.						946148	2.20585	rsxA	SoxR iron-sulfur cluster reduction factor component; inner membrane protein of electron transport complex	.
					948089	2.31124	bax	putative glucosaminidase	.						946018	2.20082	aroP	aromatic amino acid transporter	.
					949104	2.30925	fecR	anti-sigma transmembrane signal transducer for ferric citrate transport; periplasmic FecA-bound ferric citrate sensor and cytoplasmic FecI ECF sigma factor activator	.						947557	2.19913	yhaC	pentapetide repeats-related protein	.
					946246	2.30528	fiu	catecholate siderophore receptor	.						947153	2.17811	dbpA	ATP-dependent RNA helicase, specific for 23S rRNA	.
					948557	2.30303	pspG	phage shock protein G	.						945370	2.16749	bioB	biotin synthase	.
					947609	2.29101	ycgR	flagellar velocity braking protein, c-di-GMP-regulated	.						945098	2.1568	hha	modulator of gene expression, with H-NS	.
					946209	2.2865	ppsA	phosphoenolpyruvate synthase	.						946511	2.15409	yecT	uncharacterized protein	.
					946780	2.28588	yfcC	putative inner membrane transporter; C4-dicarboxylate anaerobic carrier family protein	.						947609	2.14917	ycgR	flagellar velocity braking protein, c-di-GMP-regulated	.
					948063	2.28198	dppB	dipeptide/heme ABC transporter permease	.						948782	2.14504	intB		.
					944856	2.27982	fhuA	ferrichrome outer membrane transporter	.						947028	2.14415	mltF	membrane-bound lytic transglycosylase F, murein hydrolase	.
					947964	2.27377	livK	leucine transporter subunit	.						945666	2.14347	ldtC	L,D-transpeptidase linking Lpp to murein	.
					946838	2.26591	fecB	ferric citrate ABC transporter periplasmic binding protein	.						945237	2.1394	rsfS	ribosomal silencing factor	.
					945370	2.23155	bioB	biotin synthase	.						946368	2.1252	purT	phosphoribosylglycinamide formyltransferase 2	.
					945167	2.2181	fau	5-formyltetrahydrofolate cyclo-ligase family protein	.						945500	2.12051	infA	translation initiation factor IF-1	.
					947864	2.21794	argD	bifunctional acetylornithine aminotransferase and succinyldiaminopimelate aminotransferase	.						946711	2.10227	apbE	putative thiamine-synthetic flavin transferase lipoprotein	.
					948678	2.2108	yjeN	uncharacterized protein	.						945790	2.09958	chaA	calcium/sodium:proton antiporter	.
					948172	2.20456	xanP	xanthine permease	.						945387	2.0983	bioD	dethiobiotin synthetase	.
					948963	2.20415	ygiQ	Radical SAM superfamily protein	.						947091	2.09564	yfiN	putative membrane-anchored diguanylate cyclase	.
					948515	2.19216	yjaA	stress-induced protein	.						945214	2.08317	fepD	ferrienterobactin ABC transporter permease	.
					945123	2.18899	queD	6-pyruvoyl tetrahydrobiopterin synthase (PTPS)	.						945874	2.07848	ymjA	DUF2543 family protein	.
					944798	2.18428	leuB	3-isopropylmalate dehydrogenase, NAD(+)-dependent	.						948672	2.07757	epmA	Elongation Factor P Lys34 lysyltransferase	.
					947087	2.18365	rluD	23S rRNA pseudouridine(1911,1915,1917) synthase	.						946340	2.06919	rlmA	23S rRNA m(1)G745 methyltransferase, SAM-dependent	.
					945050	2.18107	proY	proline-specific permease	.						946839	2.06816	fecI	RNA polymerase sigma-19 factor, fec operon-specific; ECF sigma factor	.
					948065	2.18026	dppD	dipeptide/heme ABC transporter ATPas	.						948089	2.05958	bax	putative glucosaminidase	.
					947688	2.17917	yhbY	RNA binding protein associated with pre-50S ribosomal subunits	.						945240	2.05939	mrdA	penicillin-binding protein 2, transpeptidase involved in peptidoglycan synthesis	.
					945142	2.17692	thiM	hydoxyethylthiazole kinase	.						946235	2.05409	cedA	cell division modulator	.
					947967	2.16982	livG	branched-chain amino acid ABC transporter ATPase	.						947060	2.04773	yfiM	putative lipoprotein	.
					947160	2.16479	fdx	[2Fe-2S] ferredoxin	.						946348	2.04096	rsmF	16S rRNA m(5)C1407 methyltransferase, SAM-dependent	.
					948057	2.16384	yhjV	putative transporter	.						948455	2.03265	argC	N-acetyl-gamma-glutamylphosphate reductase, NAD(P)-binding	.
					945106	2.15932	tomB	Hha toxicity attenuator; conjugation-related protein	.						944933	2.03249	arpA	ankyrin repeat protein	.
					946262	2.14778	rluA	dual specificity 23S rRNA pseudouridine(746), tRNA pseudouridine(32) synthase, SAM-dependent	.						945388	2.02946	bioC	malonyl-ACP O-methyltransferase, SAM-dependent	.
					948486	2.14754	secE	preprotein translocase membrane subunit	.						948075	2.02359	yiaD	multicopy suppressor of bamB; outer membrane lipoprotein	.
					948330	2.14598	rarD	putative chloramphenical resistance permease	.						948144	2.02067	waaB	lipopolysaccharide 1,6-galactosyltransferase; UDP-D-galactose:(glucosyl)lipopolysaccharide-1, 6-D-galactosyltransferase	.
					947426	2.14565	entE	2,3-dihydroxybenzoate-AMP ligase component of enterobactin synthase multienzyme complex	.						947527	2.01477	queE	7-carboxy-7-deazaguanine synthase; queosine biosynthesis	.
					946375	2.14075	znuA	zinc ABC transporter periplasmic binding protein	.						947673	2.01307	nlpI	lipoprotein involved in osmotic sensitivity and filamentation	.
					947673	2.13953	nlpI	lipoprotein involved in osmotic sensitivity and filamentation	.						946388	2.01156	yecJ	DUF2766 family protein	.
					945282	2.13834	mprA	transcriptional repressor of microcin B17 synthesis and multidrug efflux	.						948151	2.00464	waaS	lipopolysaccharide rhamnose:KdoIII transferase; lipopolysaccharide core biosynthesis protein	.
					945376	2.13519	bioA	7,8-diaminopelargonic acid synthase, PLP-dependent	.						948327	1.99658	rfaH	transcription antitermination protein	.
					945111	2.13068	ygaH	putative L-valine exporter, norvaline resistance protein	.						949104	1.99644	fecR	anti-sigma transmembrane signal transducer for ferric citrate transport; periplasmic FecA-bound ferric citrate sensor and cytoplasmic FecI ECF sigma factor activator	.
					949046	2.11881	artQ	arginine ABC transporter permease	.						948107	1.99586	yiaU	putative DNA-binding transcriptional regulator	.
					946778	2.1154	pta	phosphate acetyltransferase	.						946015	1.99504	yncD	putative iron outer membrane transporter	.
					948531	2.11432	lysC	lysine-sensitive aspartokinase 3	.						947094	1.99094	yfiB	OM lipoprotein putative positive effector of YfiN activity	.
					947167	2.1114	emrB	multidrug efflux system protein	.						948876	1.98812	ylaC	DUF1449 family inner membrane protein	.
					945489	2.10843	artP	arginine ABC transporter ATPase	.						947686	1.98548	rpsO	30S ribosomal subunit protein S15	.
					946328	2.10068	rnd	ribonuclease D	.						948163	1.96789	gmk	guanylate kinase	.
					947672	2.09087	pnp	polynucleotide phosphorylase/polyadenylase	.						945111	1.96641	ygaH	putative L-valine exporter, norvaline resistance protein	.
					2847759	2.08919	aroK	shikimate kinase I	.						948892	1.96564	rsmC	16S rRNA m(2)G1207 methyltransferase, SAM-dependent	.
					945098	2.08524	hha	modulator of gene expression, with H-NS	.						948503	1.95975	purH	IMP cyclohydrolase and phosphoribosylaminoimidazolecarboxamide formyltransferase	.
					948432	2.08485	metF	5,10-methylenetetrahydrofolate reductase	.						945093	1.94429	ygaZ	putative L-valine exporter, norvaline resistance protein	.
					946417	2.08071	ybeX	putative ion transport	.						948250	1.94343	rsmG	16S rRNA m(7)G527 methyltransferase, SAM-dependent; glucose-inhibited cell-division protein	.
					949053	2.0802	lpxH	UDP-2,3-diacylglucosamine pyrophosphohydrolase	.						947655	1.94294	mreC	cell wall structural complex MreBCD transmembrane component MreC	.
					947680	2.07899	rimP	ribosome maturation factor for 30S subunits	.						946008	1.93815	ydcZ	DUF606 family inner membrane protein	.
					947655	2.07855	mreC	cell wall structural complex MreBCD transmembrane component MreC	.						945423	1.93497	ykiA		.
					947794	2.06242	rpoA	RNA polymerase, alpha subunit	.						947688	1.934	yhbY	RNA binding protein associated with pre-50S ribosomal subunits	.
					945388	2.05902	bioC	malonyl-ACP O-methyltransferase, SAM-dependent	.						946571	1.9314	ugd	UDP-glucose 6-dehydrogenase	.
					948720	2.0467	rplI	50S ribosomal subunit protein L9	.						944824	1.92594	mutT	dGTP-preferring nucleoside triphosphate pyrophosphohydrolase	.
					947094	2.04457	yfiB	OM lipoprotein putative positive effector of YfiN activity	.						945830	1.92313	oppA	oligopeptide ABC transporter periplasmic binding protein	.
					947538	2.04322	fepB	ferrienterobactin ABC transporter periplasmic binding protein	.						946694	1.91978	yejL	UPF0352 family protein	.
					946018	2.04277	aroP	aromatic amino acid transporter	.						946685	1.91898	yejM	essential inner membrane DUF3413 domain-containing protein; lipid A production and membrane permeability factor	.
					947166	2.04265	emrA	multidrug efflux system	.						945360	1.91501	opgE	OPG biosynthetic transmembrane phosphoethanolamine transferase	.
					948725	2.04002	cycA	D-alanine/D-serine/glycine transporter	.						945009	1.88814	insB1	IS1 transposase B	.
					947526	2.03949	ribB	3,4-dihydroxy-2-butanone-4-phosphate synthase	.						947057	1.88778	yfiP	DTW domain protein	.
					948291	2.03566	gpp	guanosine pentaphosphatase/exopolyphosphatase	.						948146	1.88619	waaZ	lipopolysaccharide KdoIII transferase; lipopolysaccharide core biosynthesis protein	.
					947687	2.03502	truB	tRNA pseudouridine synthase B: tRNA pseudouridine(55) synthase and putative tmRNA pseudouridine(342) synthase	.						948369	1.88609	typA	GTP-binding protein	.
					947966	2.03179	livM	branched-chain amino acid ABC transporter permease	.						948017	1.88159	yhiS		.
					947695	2.02758	yhdJ	DNA adenine methyltransferase, SAM-dependent	.						945859	1.87968	yciW	putative oxidoreductase	.
					947676	2.02009	afuC	CP4-6 prophage; putative ferric transporter subunit	.						947570	1.87766	dnaG	DNA primase	.
					946701	2.0153	yeiR	Zn-stimulated GTPase involved in zinc homeostasis; mutants are cadmium and EDTA sensitive; Zn(2+) binding protein	.						947960	1.87483	sfsB	malPQ operon transcriptional activator	.
					945093	2.01068	ygaZ	putative L-valine exporter, norvaline resistance protein	.						946634	1.86859	yciA	acyl-CoA esterase	.
					944894	2.00625	metI	DL-methionine transporter subunit	.						945227	1.86753	lipA	lipoate synthase	.
					945423	2.00588	ykiA		.						944905	1.86687	queA	S-adenosylmethionine:tRNA ribosyltransferase-isomerase	.
					944838	1.99883	lpxB	tetraacyldisaccharide-1-P synthase	.						946556	1.86337	wbbJ	putative lipopolysaccharide biosynthesis O-acetyl transferase	.
					947791	1.99871	rpsM	30S ribosomal subunit protein S13	.						946979	1.86258	upp	uracil phosphoribosyltransferase	.
					947027	1.99253	tadA	tRNA-specific adenosine deaminase	.						948662	1.86166	epmB	EF-P-Lys34 lysylation protein; weak lysine 2,3-aminomutase	.
					948369	1.99139	typA	GTP-binding protein	.						945465	1.85778	rimO	ribosomal protein S12 methylthiotransferase	.
					949051	1.99021	lrp	leucine-responsive global transcriptional regulator	.						945226	1.85564	purR	transcriptional repressor, hypoxanthine-binding	.
					948719	1.99001	yjfZ	uncharacterized protein	.						946353	1.85459	yebS	inner membrane PqiA domain protein	.
					946223	1.98133	pheS	phenylalanine tRNA synthetase, alpha subunit	.						948951	1.85408	ylaB	putative membrane-anchored cyclic-di-GMP phosphodiesterase	.
					946515	1.97893	hisI	phosphoribosyl-AMP cyclohydrolase and phosphoribosyl-ATP pyrophosphatase	.						949020	1.85107	idi	isopentenyl diphosphate isomerase	.
					947469	1.97756	yghF		.						945031	1.84365	aroL	shikimate kinase II	.
					946015	1.96615	yncD	putative iron outer membrane transporter	.						948155	1.84332	waaQ	lipopolysaccharide core biosynthesis protein	.
					948352	1.96459	yihF	DUF945 family protein	.						944759	1.84323	rpsT	30S ribosomal subunit protein S20	.
					948250	1.95939	rsmG	16S rRNA m(7)G527 methyltransferase, SAM-dependent; glucose-inhibited cell-division protein	.						945167	1.84033	fau	5-formyltetrahydrofolate cyclo-ligase family protein	.
					946827	1.95927	yfdQ	CPS-53 (KpLE1) prophage; uncharacterized protein	.						948150	1.83404	waaP	kinase that phosphorylates core heptose of lipopolysaccharide	.
					947961	1.95878	livF	branched-chain amino acid ABC transporter ATPase	.						4056030	1.83279	wbbL		.
					949031	1.95705	purE	N5-carboxyaminoimidazole ribonucleotide mutase	.						945772	1.82965	prs	phosphoribosylpyrophosphate synthase	.
					946673	1.95259	setB	lactose/glucose efflux system	.						946059	1.82959	pqqL	putative periplasmic M16 family zinc metalloendopeptidase	.
					946345	1.95215	exbD	membrane spanning protein in TonB-ExbB-ExbD complex	.						948145	1.82946	waaY	lipopolysaccharide core biosynthesis protein	.
					944817	1.95041	gpt	xanthine phosphoribosyltransferase; xanthine-guanine phosphoribosyltransferase	.						948723	1.82779	rpsF	30S ribosomal subunit protein S6	.
					948523	1.94894	rapA	RNA polymerase remodeling/recycling factor ATPase; RNA polymerase-associated, ATP-dependent RNA translocase	.						948967	1.82466	ttcA	tRNA s(2)C32 thioltransferase, iron sulfur cluster protein	.
					948508	1.94366	yjaH	DUF1481 family putative lipoprotein	.						947066	1.8244	yfiF	putative methyltransferase	.
					946634	1.9427	yciA	acyl-CoA esterase	.						948285	1.82391	ppiC	peptidyl-prolyl cis-trans isomerase C (rotamase C)	.
					947861	1.94126	argR	l-arginine-responsive arginine metabolism regulon transcriptional regulator	.						948106	1.82263	yiaV	signal-anchored membrane fusion protein (MFP) component of efflux pump	.
					946731	1.94027	inaA	acid-inducible Kdo/WaaP family putative kinase	.						948346	1.81952	srkA	Cpx stress response Thr/Ser protein kinase; MazF antagonist protein	.
					947965	1.93601	livH	branched-chain amino acid ABC transporter permease	.						948143	1.81534	waaO	UDP-D-galactose:(glucosyl)lipopolysaccharide- alpha-1,3-D-galactosyltransferase	.
					946815	1.9358	sixA	phosphohistidine phosphatase	.						945945	1.81212	yddA	putative multidrug ABC transporter permease/ATPase	.
					947592	1.93484	bluF	anti-repressor for YcgE, blue light-responsive; FAD-binding; inactive c-di-GMP phosphodiesterase-like EAL domain protein	.						948720	1.80683	rplI	50S ribosomal subunit protein L9	.
					944821	1.93483	secA	preprotein translocase subunit, ATPase	.						945526	1.80555	lpxK	lipid A 4'kinase	.
					948672	1.9289	epmA	Elongation Factor P Lys34 lysyltransferase	.						946584	1.80112	gsk	inosine/guanosine kinase	.
					946775	1.92613	ackA	acetate kinase A and propionate kinase 2	.						946555	1.80085	wbbK	lipopolysaccharide biosynthesis protein	.
					947090	1.92585	yfiR	putative periplasmic inhibitor of YfiN activity	.						946791	1.79412	yfcJ	putative arabinose efflux transporter	.
					946597	1.91646	udk	uridine/cytidine kinase	.						946739	1.79332	yfaZ	outer membrane protein, putative porin	.
					945420	1.91211	exbB	membrane spanning protein in TonB-ExbB-ExbD complex	.						947739	1.7898	yhcG	DUF1016 family protein in the PD-(D/E)XK nuclease superfamily	.
					947761	1.90441	accC	acetyl-CoA carboxylase, biotin carboxylase subunit	.						948504	1.78801	purD	phosphoribosylglycinamide synthetase phosphoribosylamine-glycine ligase	.
					948723	1.90398	rpsF	30S ribosomal subunit protein S6	.						947052	1.78633	rseC	SoxR iron-sulfur cluster reduction factor component	.
					944877	1.90365	dnaE	DNA polymerase III alpha subunit	.						947574	1.78603	btuF	vitamin B12 ABC transporter periplasmic binding protein	.
					945727	1.90223	mcrA	putative 5-methylcytosine/5-hydroxymethylcytosine-specific restriction nuclease; 5-methylcytosine DNA binding protein	.						944803	1.78234	ftsL	membrane bound cell division leucine zipper septum protein	.
					945240	1.90193	mrdA	penicillin-binding protein 2, transpeptidase involved in peptidoglycan synthesis	.						946249	1.78142	rlmN	dual specificity 23S rRNA m(2)A2503, tRNA m(2)A37 methyltransferase, SAM-dependent	.
					945694	1.8956	mltD	putative membrane-bound lytic murein transglycosylase D	.						946693	1.78135	lpxT	lipid A 1-diphosphate synthase; undecaprenyl pyrophosphate:lipid A 1-phosphate phosphotransferase	.
					948287	1.89246	ilvA	l-threonine dehydratase, biosynthetic; also known as threonine deaminase	.						948082	1.77831	insJ	IS150 transposase A	.
					948455	1.89168	argC	N-acetyl-gamma-glutamylphosphate reductase, NAD(P)-binding	.						948149	1.77754	waaG	UDP-glucose:(heptosyl)lipopolysaccharide alpha-1,3-glucosyltransferase; lipopolysaccharide core biosynthesis protein; lipopolysaccharide glucosyltransferase I	.
					945112	1.88998	acrA	multidrug efflux system	.						945432	1.77526	ybiV	sugar phosphatase; fructose-1-P/ribose-5-P/glucose-6-P phosphatase	.
					946983	1.88851	der	GTPase; multicopy suppressor of ftsJ	.						948686	1.77416	queG	epoxyqueuosine reductase, cobalamine-stimulated; queosine biosynthesis	.
					946624	1.87929	hpt	hypoxanthine phosphoribosyltransferase	.						945166	1.77288	ybcK	DLP12 prophage; putative recombinase	.
					949009	1.87593	yafT	lipoprotein	.						945527	1.77261	serC	3-phosphoserine/phosphohydroxythreonine aminotransferase	.
					947685	1.87475	rbfA	30s ribosome binding factor	.						945897	1.76676	yghE		.
					945198	1.87045	thrC	L-threonine synthase	.						945088	1.76603	mdlB	putative multidrug ABC transporter ATPase	.
					945226	1.86325	purR	transcriptional repressor, hypoxanthine-binding	.						948523	1.76351	rapA	RNA polymerase remodeling/recycling factor ATPase; RNA polymerase-associated, ATP-dependent RNA translocase	.
					946376	1.86231	mepM	murein DD-endopeptidase, space-maker hydrolase, septation protein	.						948012	1.75767	rlmJ	23S rRNA m(6)A2030 methyltransferase, SAM-dependent	.
					947153	1.86036	dbpA	ATP-dependent RNA helicase, specific for 23S rRNA	.						948899	1.74437	yjjG	dUMP phosphatase	.
					947422	1.85986	yneF	putative membrane-bound diguanylate cyclase	.						947538	1.74246	fepB	ferrienterobactin ABC transporter periplasmic binding protein	.
					947570	1.85868	dnaG	DNA primase	.						946978	1.7337	uraA	uracil permease	.
					948053	1.85816	bcsA	cellulose synthase, catalytic subunit	.						946350	1.73236	yebO	putative inner membrane protein	.
					946461	1.85619	yedA	amino acid exporter for phenylalanine, threonine	.						945908	1.73136	fnr	oxygen-sensing anaerobic growth regulon transcriptional regulator FNR; autorepressor	.
					944896	1.85585	metN	DL-methionine transporter subunit	.						945112	1.73043	acrA	multidrug efflux system	.
					947752	1.84918	panF	pantothenate:sodium symporter	.						946609	1.72638	yegQ	putative peptidase	.
					947682	1.84866	nusA	transcription termination/antitermination L factor	.						947032	1.72623	purL	phosphoribosylformyl-glycineamide synthetase	.
					947789	1.84448	rsmB	16S rRNA m(5)C967 methyltransferase, SAM-dependent	.						946216	1.72585	lpxL	lauryl-acyl carrier protein (ACP)-dependent acyltransferase	.
					946146	1.84131	rsxB	SoxR iron-sulfur cluster reduction factor component; putative iron-sulfur protein	.						947436	1.72513	dtpA	dipeptide and tripeptide permease A	.
					947809	1.83809	rplN	50S ribosomal subunit protein L14	.						945440	1.71757	ybiT	ABC-F family putative regulatory ATPase	.
					946201	1.83798	lnt	apolipoprotein N-acyltransferase	.						948137	1.71565	yibB	YibB family protein, function unknown	.
					948445	1.83717	yijE	EamA-like transporter family protein	.						948732	1.71214	ytfF	DMT transporter family inner membrane protein	.
					948610	1.83592	trmJ	tRNA mC32,mU32 2'-O-methyltransferase, SAM-dependent	.						946262	1.70756	rluA	dual specificity 23S rRNA pseudouridine(746), tRNA pseudouridine(32) synthase, SAM-dependent	.
					944893	1.83411	metQ	DL-methionine transporter subunit	.						948485	1.7049	nusG	transcription termination factor	.
					944784	1.83376	thiP	thiamine/thiamine pyrophosphate ABC transporter permease	.						945530	1.69707	msbA	lipid ABC transporter permease/ATPase	.
					945769	1.8279	ychF	catalase inhibitor protein; ATPase, K+-dependent, ribosome-associated	.						948282	1.69624	yifB	magnesium chelatase family protein and putative transcriptional regulator	.
					4056034	1.8266	insB1		.						947680	1.69148	rimP	ribosome maturation factor for 30S subunits	.
					945031	1.82333	aroL	shikimate kinase II	.						945690	1.68897	mnmA	tRNA(Gln,Lys,Glu) U34 2-thiouridylase	.
					947465	1.81704	leuA	2-isopropylmalate synthase	.						945569	1.68825	ycbZ	putative peptidase	.
					945076	1.81546	leuC	3-isopropylmalate dehydratase large subunit	.						948610	1.68736	trmJ	tRNA mC32,mU32 2'-O-methyltransferase, SAM-dependent	.
					948297	1.81386	rho	transcription termination factor	.						945489	1.68673	artP	arginine ABC transporter ATPase	.
					947242	1.81313	truC	tRNA(Ile1,Asp) pseudouridine(65) synthase	.						945067	1.68509	thiI	tRNA s(4)U8 sulfurtransferase	.
					945829	1.81294	hns	global DNA-binding transcriptional dual regulator H-NS	.						946624	1.67648	hpt	hypoxanthine phosphoribosyltransferase	.
					947510	1.80641	fhuD	iron(3+)-hydroxamate import ABC transporter periplasmic binding protein	.						947981	1.67417	nikA	nickel/heme ABC transporter periplasmic binding protein	.
					948818	1.80428	yjhV		.						947327	1.67195	yqeI	putative transcriptional regulator	.
					948819	1.804	fecE	ferric citrate ABC transporter ATPase	.						949053	1.67021	lpxH	UDP-2,3-diacylglucosamine pyrophosphohydrolase	.
					947784	1.79807	rplQ	50S ribosomal subunit protein L17	.						947586	1.66952	ebgR	transcriptional repressor	.
					948155	1.7947	waaQ	lipopolysaccharide core biosynthesis protein	.						946557	1.66941	wzxB	putative polisoprenol-linked O-antigen transporter	.
					948285	1.78852	ppiC	peptidyl-prolyl cis-trans isomerase C (rotamase C)	.						947711	1.66814	yhbX	putative EptAB family phosphoethanolamine transferase, inner membrane protein	.
					949000	1.78654	rpsI	30S ribosomal subunit protein S9	.						945784	1.66602	ychA	transglutaminase-like TPR-repeat protein	.
					944999	1.78303	pqiA	paraquat-inducible, SoxRS-regulated inner membrane protein	.						947882	1.66563	map	methionine aminopeptidase	.
					946521	1.78028	hisA	N-(5'-phospho-L-ribosyl-formimino)-5-amino-1- (5'-phosphoribosyl)-4-imidazolecarboxamide isomerase	.						945282	1.65832	mprA	transcriptional repressor of microcin B17 synthesis and multidrug efflux	.
					947574	1.77457	btuF	vitamin B12 ABC transporter periplasmic binding protein	.						948722	1.65415	priB	primosomal protein N	.
					948119	1.77309	trmL	tRNA Leu mC34,mU34 2'-O-methyltransferase, SAM-dependent	.						948890	1.65359	holD	DNA polymerase III, psi subunit	.
					945108	1.77055	acrB	multidrug efflux system protein	.						948297	1.65306	rho	transcription termination factor	.
					945786	1.76979	ydhS	putative oxidoreductase	.						948472	1.65108	yacC	PulS_OutS family protein	.
					947124	1.76871	yfjP	CP4-57 prophage; 50S ribosome-binding GTPase family protein	.						946345	1.65011	exbD	membrane spanning protein in TonB-ExbB-ExbD complex	.
					946544	1.76674	hisH	imidazole glycerol phosphate synthase, glutamine amidotransferase subunit	.						945474	1.64978	ybjL	putative transporter	.
					946372	1.76488	znuB	zinc ABC transporter permease	.						948894	1.64836	rimI	ribosomal-protein-S18-alanine N-acetyltransferase	.
					948519	1.76358	rluF	23S rRNA pseudouridine(2604) synthase	.						947113	1.6472	rnlB	CP4-57 prophage; uncharacterized protein	.
					947278	1.76231	gcvA	glycine cleavage system transcriptional activator; autorepressor	.						944996	1.64279	codA	cytosine/isoguanine deaminase	.
					944885	1.76213	hscA	DnaK-like molecular chaperone specific for IscU	.						947041	1.63976	wbbI	d-Galf:alpha-d-Glc beta-1,6-galactofuranosyltransferase	.
					946327	1.75983	fadD	acyl-CoA synthetase (long-chain-fatty-acid--CoA ligase)	.						945276	1.63668	rfbB	dTDP-glucose 4,6 dehydratase, NAD(P)-binding	.
					946772	1.75981	alaA	glutamate-pyruvate aminotransferase; glutamic-pyruvic transaminase (GPT); alanine transaminase	.						948484	1.63174	rplK	50S ribosomal subunit protein L11	.
					947793	1.75607	rpsD	30S ribosomal subunit protein S4	.						947377	1.62425	yceB	lipoprotein, DUF1439 family	.
					947275	1.75577	csdA	cysteine sulfinate desulfinase	.						946775	1.62306	ackA	acetate kinase A and propionate kinase 2	.
					947800	1.7513	rplE	50S ribosomal subunit protein L5	.						949062	1.62279	yadS	UPF0126 family inner membrane protein	.
					946693	1.74892	lpxT	lipid A 1-diphosphate synthase; undecaprenyl pyrophosphate:lipid A 1-phosphate phosphotransferase	.						949080	1.62265	rcnB	periplasmic modulator of Ni and Co efflux	.
					945387	1.7478	bioD	dethiobiotin synthetase	.						946776	1.62131	flk	putative flagella assembly protein	.
					946284	1.74554	mmuP	CP4-6 prophage; putative S-methylmethionine transporter	.						949000	1.61827	rpsI	30S ribosomal subunit protein S9	.
					946711	1.73715	apbE	putative thiamine-synthetic flavin transferase lipoprotein	.						945840	1.61366	rluB	23S rRNA pseudouridine(2605) synthase	.
					948282	1.73684	yifB	magnesium chelatase family protein and putative transcriptional regulator	.						946374	1.61365	znuC	zinc ABC transporter ATPase	.
					947708	1.73647	prmA	methyltransferase for 50S ribosomal subunit protein L11	.						947974	1.61189	tusA	mnm(5)-s(2)U34-tRNA 2-thiolation sulfurtransferase	.
					947783	1.73532	tsaC	tRNA(ANN) t(6)A37 threonylcarbamoyladenosine modification protein, threonine-dependent ADP-forming ATPase	.						948291	1.61004	gpp	guanosine pentaphosphatase/exopolyphosphatase	.
					946802	1.73503	gdhA	glutamate dehydrogenase, NADP-specific	.						946344	1.60962	dsbB	oxidoreductase that catalyzes reoxidation of DsbA protein disulfide isomerase I	.
					945642	1.73496	leuD	3-isopropylmalate dehydratase small subunit	.						948588	1.60752	mreB	cell wall structural complex MreBCD, actin-like component MreB	.
					944895	1.72889	accA	acetyl-CoA carboxylase, carboxytransferase, alpha subunit	.						945601	1.60702	yceA	putative rhodanese-related sulfurtransferase	.
					946995	1.7244	hscB	HscA co-chaperone, J domain-containing protein Hsc56; IscU-specific chaperone HscAB	.						945978	1.60454	cusS	copper-sensing histidine kinase in two-component regulatory system with CusR	.
					948441	1.72277	yijF	DUF1287 family protein	.						945420	1.60222	exbB	membrane spanning protein in TonB-ExbB-ExbD complex	.
					948106	1.71951	yiaV	signal-anchored membrane fusion protein (MFP) component of efflux pump	.						945673	1.60198	lolC	lipoprotein-releasing system transmembrane protein	.
					949062	1.71947	yadS	UPF0126 family inner membrane protein	.						947424	1.59847	yggU	UPF0235 family protein	.
					948892	1.71803	rsmC	16S rRNA m(2)G1207 methyltransferase, SAM-dependent	.						946137	1.59378	rsxC	SoxR iron-sulfur cluster reduction factor component; putative membrane-associated NADH oxidoreductase of electron transport complex	.
					947746	1.71756	gltF	periplasmic protein	.						947928	1.59249	rtcR	sigma 54-dependent transcriptional regulator of rtcBA expression	.
					945360	1.71502	opgE	OPG biosynthetic transmembrane phosphoethanolamine transferase	.						949040	1.58998	folE	GTP cyclohydrolase I	.
					946438	1.71476	ampG	muropeptide transporter	.						946139	1.58872	mdtJ	multidrug efflux system transporter	.
					946014	1.71341	mcbR	colanic acid and biofilm gene transcriptional regulator, MqsR-controlled	.						948259	1.58714	asnC	transcriptional activator of asnA; autorepressor	.
					948722	1.71332	priB	primosomal protein N	.						945028	1.58604	yqeG	putative transporter	.
					947049	1.71207	nadB	quinolinate synthase, L-aspartate oxidase (B protein) subunit	.						947828	1.58495	rplM	50S ribosomal subunit protein L13	.
					945382	1.70754	pheT	phenylalanine tRNA synthetase, beta subunit	.						945932	1.58445	trkG	Rac prophage; potassium transporter subunit	.
					947696	1.7056	greA	transcript cleavage factor	.						948483	1.58393	rplA	50S ribosomal subunit protein L1	.
					945803	1.70433	thrA	Bifunctional aspartokinase/homoserine dehydrogenase 1	.						945092	1.58251	mdlA	putative multidrug ABC transporter ATPase	.
					947758	1.699	accB	acetyl CoA carboxylase, BCCP subunit	.						945864	1.58213	rnb	ribonuclease II	.
					946216	1.69581	lpxL	lauryl-acyl carrier protein (ACP)-dependent acyltransferase	.						946723	1.57463	ypdA	sensor kinase regulating yhjX; pyruvate-responsive YpdAB two-component system	.
					947084	1.69339	aroF	3-deoxy-D-arabino-heptulosonate-7-phosphate synthase, tyrosine-repressible	.						947509	1.57386	rsxE	SoxR iron-sulfur cluster reduction factor component; electron transport inner membrane NADH-quinone reductase	.
					948012	1.68826	rlmJ	23S rRNA m(6)A2030 methyltransferase, SAM-dependent	.						4056033	1.56959	yjgX		.
					944854	1.6864	lpd	dihydrolipoyl dehydrogenase; E3 component of pyruvate and 2-oxoglutarate dehydrogenases complexes; glycine cleavage system L protein; dihydrolipoamide dehydrogenase	.						945033	1.56816	yaiI	UPF0178 family protein	.
					947498	1.68537	thrB	homoserine kinase	.						944821	1.56788	secA	preprotein translocase subunit, ATPase	.
					946202	1.6757	puuA	glutamate--putrescine ligase	.						944831	1.56543	secM	regulator of secA translation	.
					947052	1.67272	rseC	SoxR iron-sulfur cluster reduction factor component	.						945003	1.56485	cusR	response regulator in two-component regulatory system with CusS	.
					948483	1.67063	rplA	50S ribosomal subunit protein L1	.						945804	1.56399	ycgN	UPF0153 family cysteine cluster protein	.
					945189	1.67026	cusB	copper/silver efflux system, membrane fusion protein	.						945828	1.56346	ychJ	UPF0225 family protein	.
					948897	1.66565	prfC	peptide chain release factor RF-3	.						945105	1.56229	dnaX	DNA polymerase III/DNA elongation factor III, tau and gamma subunits	.
					946197	1.65265	yafE	putative S-adenosyl-L-methionine-dependent methyltransferase	.						949028	1.5604	yehW	putative ABC transporter permease	.
					945843	1.64793	tonB	membrane spanning protein in TonB-ExbB-ExbD transport complex	.						946701	1.55986	yeiR	Zn-stimulated GTPase involved in zinc homeostasis; mutants are cadmium and EDTA sensitive; Zn(2+) binding protein	.
					948495	1.64387	yjaZ	stationary phase growth adaptation protein	.						944910	1.5588	yafK	L,D-transpeptidase-related protein	.
					945869	1.64094	yciT	global regulator of transcription; DeoR family	.						947275	1.55852	csdA	cysteine sulfinate desulfinase	.
					946249	1.63788	rlmN	dual specificity 23S rRNA m(2)A2503, tRNA m(2)A37 methyltransferase, SAM-dependent	.						949130	1.55805	tgt	tRNA-guanine transglycosylase	.
					945028	1.63737	yqeG	putative transporter	.						945701	1.55781	rluE	23S rRNA pseudouridine(2457) synthase	.
					947806	1.63163	rplP	50S ribosomal subunit protein L16	.						947746	1.5537	gltF	periplasmic protein	.
					945772	1.62945	prs	phosphoribosylpyrophosphate synthase	.						945528	1.54879	aroA	5-enolpyruvylshikimate-3-phosphate synthetase	.
					944803	1.62881	ftsL	membrane bound cell division leucine zipper septum protein	.						946476	1.54868	vsr	DNA mismatch endonuclease of very short patch repair	.
					945088	1.62757	mdlB	putative multidrug ABC transporter ATPase	.						949033	1.54738	ubiX	3-octaprenyl-4-hydroxybenzoate carboxy-lyase	.
					945054	1.62655	nusB	transcription antitermination protein	.						945535	1.546	cmk	cytidylate kinase	.
					946425	1.62572	proB	gamma-glutamate kinase	.						944810	1.54489	mraZ	RsmH methytransferase inhibitor	.
					948210	1.62292	adeD	cryptic adenine deaminase	.						945650	1.54318	yceD	DUF177 family protein	.
					947130	1.62134	stpA	DNA binding protein, nucleoid-associated	.						946375	1.54005	znuA	zinc ABC transporter periplasmic binding protein	.
					947527	1.62048	queE	7-carboxy-7-deazaguanine synthase; queosine biosynthesis	.						946372	1.53957	znuB	zinc ABC transporter permease	.
					947584	1.61766	yqjI	PadR family putative transcriptional regulator	.						947979	1.53833	acpT	4'-phosphopantetheinyl transferase	.
					947274	1.61534	csdE	CsdA-binding activator; Fe-S protein	.						944806	1.53752	rsmH	16S rRNA m(4)C1402 methyltransferase, SAM-dependent	.
					945067	1.61403	thiI	tRNA s(4)U8 sulfurtransferase	.						948564	1.53727	alr	alanine racemase, biosynthetic, PLP-binding	.
					946584	1.61175	gsk	inosine/guanosine kinase	.						947761	1.53668	accC	acetyl-CoA carboxylase, biotin carboxylase subunit	.
					945605	1.61103	aroG	3-deoxy-D-arabino-heptulosonate-7-phosphate synthase, phenylalanine repressible	.						945618	1.53547	rplY	50S ribosomal subunit protein L25	.
					946189	1.61094	ydiJ	putative FAD-linked oxidoreductase	.						947054	1.53397	rseB	anti-sigma E factor, binds RseA	.
					945052	1.61047	yqgC	uncharacterized protein	.						947089	1.53308	yfiH	UPF0124 family protein	.
					948785	1.60977	valS	valyl-tRNA synthetase	.						947087	1.53306	rluD	23S rRNA pseudouridine(1911,1915,1917) synthase	.
					945092	1.6036	mdlA	putative multidrug ABC transporter ATPase	.						945844	1.53149	yciC	UPF0259 family inner membrane protein	.
					944874	1.60293	ispU	undecaprenyl pyrophosphate synthase	.						944967	1.53121	ompX	outer membrane protein X	.
					946059	1.60211	pqqL	putative periplasmic M16 family zinc metalloendopeptidase	.						946158	1.5308	rsxG	SoxR iron-sulfur cluster reduction factor component; putative membrane protein of electron transport complex	.
					947064	1.60187	yfiE	putative DNA-binding transcriptional regulator	.						946923	1.53064	intZ	CPZ-55 prophage; putative phage integrase	.
					946374	1.6012	znuC	zinc ABC transporter ATPase	.						945763	1.52677	ribA	GTP cyclohydrolase II	.
					947028	1.6002	mltF	membrane-bound lytic transglycosylase F, murein hydrolase	.						948361	1.5265	glnG	fused DNA-binding response regulator in two-component regulatory system with GlnL: response regulator/sigma54 interaction protein	.
					948662	1.59986	epmB	EF-P-Lys34 lysylation protein; weak lysine 2,3-aminomutase	.						945478	1.523	yfaY	inactive PncC family protein	.
					945091	1.59798	ybaO	putative DNA-binding transcriptional regulator	.						947242	1.52098	truC	tRNA(Ile1,Asp) pseudouridine(65) synthase	.
					947032	1.59777	purL	phosphoribosylformyl-glycineamide synthetase	.						946382	1.52012	yecE	UPF0759 family protein	.
					946552	1.59752	hisB	histidinol-phosphatase and imidazoleglycerol-phosphate dehydratase	.						949026	1.51867	yehS	DUF1456 family protein	.
					944989	1.59707	pyrH	uridylate kinase	.						944939	1.51579	rsmA	16S rRNA m(6)A1518, m(6)A1519 dimethyltransferase, SAM-dependent	.
					946923	1.59416	intZ	CPZ-55 prophage; putative phage integrase	.						947249	1.51348	ygiC	ATP-Grasp family ATPase	.
					946710	1.59354	ada	fused DNA-binding transcriptional dual regulator/O6-methylguanine-DNA methyltransferase	.						947865	1.51204	degS	serine endoprotease, periplasmic	.
					947882	1.59237	map	methionine aminopeptidase	.						945771	1.50885	cysB	N-acetylserine-responsive cysteine regulon transcriptional activator; autorepressor	.
					945019	1.59221	dxr	1-deoxy-D-xylulose 5-phosphate reductoisomerase	.						947284	1.5076	ptrA	protease III	.
					947367	1.58798	recJ	ssDNA exonuclease, 5' --> 3'-specific	.						948524	1.50634	iclR	transcriptional repressor	.
					948144	1.58738	waaB	lipopolysaccharide 1,6-galactosyltransferase; UDP-D-galactose:(glucosyl)lipopolysaccharide-1, 6-D-galactosyltransferase	.						945108	1.50613	acrB	multidrug efflux system protein	.
					948950	1.58395	proQ	RNA chaperone, putative ProP translation regulator	.						948180	1.5058	emrD	multidrug efflux system protein	.
					945864	1.58257	rnb	ribonuclease II	.						946955	1.50542	rnhA	ribonuclease HI, degrades RNA of DNA-RNA hybrids	.
					946422	1.5816	yecC	putative ABC transporter ATPase	.						947650	1.50168	ygjP	putative metal dependent hydrolase	.
					945830	1.5785	oppA	oligopeptide ABC transporter periplasmic binding protein	.						948643	1.50001	cadA	lysine decarboxylase, acid-inducible	.
					946157	1.57167	leuE	leucine efflux protein	.						948789	1.49857	wecA	UDP-GlcNAc:undecaprenylphosphate GlcNAc-1-phosphate transferase	.
					944849	1.56928	lpxA	UDP-N-acetylglucosamine acetyltransferase	.						945769	1.49827	ychF	catalase inhibitor protein; ATPase, K+-dependent, ribosome-associated	.
					948967	1.56601	ttcA	tRNA s(2)C32 thioltransferase, iron sulfur cluster protein	.						947404	1.49801	zapA	FtsZ stabilizer	.
					948045	1.56587	bcsB	regulator of cellulose synthase, cyclic di-GMP binding	.						948072	1.49657	yiaF	barrier effect co-colonization resistance factor; DUF3053 family lipoprotein	.
					947113	1.56364	rnlB	CP4-57 prophage; uncharacterized protein	.						945624	1.49586	opgH	OPG biosynthetic ACP-dependent transmembrane UDP-glucose beta-1,2 glycosyltransferase; nutrient-dependent cell size regulator, FtsZ assembly antagonist	.
					947756	1.56255	mreD	cell wall structural complex MreBCD transmembrane component MreD	.						946438	1.49352	ampG	muropeptide transporter	.
					945771	1.56115	cysB	N-acetylserine-responsive cysteine regulon transcriptional activator; autorepressor	.						946380	1.49325	cmoA	carboxy-SAM synthase	.
					947845	1.56108	rpsL	30S ribosomal subunit protein S12	.						946992	1.4931	rodZ	MreB assembly cytoskeletal protein	.
					949096	1.55771	folM	dihydromonapterin reductase, NADPH-dependent; dihydrofolate reductase isozyme	.						947439	1.49266	yqgF	putative Holliday junction resolvase	.
					948214	1.55582	yidC	membrane protein insertase	.						949116	1.48926	proS	prolyl-tRNA synthetase	.
					946855	1.55465	ypeC	DUF2502 family putative periplasmic protein	.						945054	1.48889	nusB	transcription antitermination protein	.
					945564	1.55109	rlmL	23S rRNA m(2)G2445 and m(7)G2069 methyltransferases, SAM-dependent	.						946906	1.487	gltX	glutamyl-tRNA synthetase	.
					946571	1.54856	ugd	UDP-glucose 6-dehydrogenase	.						948330	1.48278	rarD	putative chloramphenical resistance permease	.
					947739	1.54618	yhcG	DUF1016 family protein in the PD-(D/E)XK nuclease superfamily	.						945495	1.48053	ybjS	putative NAD(P)H-dependent oxidoreductase	.
					945784	1.54485	ychA	transglutaminase-like TPR-repeat protein	.						947274	1.47932	csdE	CsdA-binding activator; Fe-S protein	.
					948988	1.54038	artI	arginine transporter subunit	.						945605	1.47917	aroG	3-deoxy-D-arabino-heptulosonate-7-phosphate synthase, phenylalanine repressible	.
					948149	1.53559	waaG	UDP-glucose:(heptosyl)lipopolysaccharide alpha-1,3-glucosyltransferase; lipopolysaccharide core biosynthesis protein; lipopolysaccharide glucosyltransferase I	.						946820	1.4775	fadL	long-chain fatty acid outer membrane transporter	.
					945862	1.53247	topA	DNA topoisomerase I, omega subunit	.						946973	1.47635	purN	phosphoribosylglycinamide formyltransferase 1	.
					945802	1.53041	oppD	oligopeptide ABC transporter ATPase	.						947423	1.47563	yggS	UPF0001 family protein, PLP-binding	.
					945566	1.5292	uup	replication regulatory ABC-F family DNA-binding ATPase	.						945295	1.47526	fur	ferric iron uptake regulon transcriptional repressor; autorepressor	.
					946353	1.52585	yebS	inner membrane PqiA domain protein	.						947241	1.47523	cybB	cytochrome b561	.
					945465	1.52268	rimO	ribosomal protein S12 methylthiotransferase	.						947977	1.47517	rsmD	16S rRNA m(2)G966 methyltransferase, SAM-dependent	.
					948363	1.52182	yihI	activator of Der GTPase	.						945383	1.47471	ybhB	kinase inhibitor homolog, UPF0098 family	.
					948772	1.52062	yjgM	GNAT family putative N-acetyltransferase	.						948173	1.47292	yicN	DUF1198 family protein	.
					947977	1.52016	rsmD	16S rRNA m(2)G966 methyltransferase, SAM-dependent	.						948979	1.47227	norV	anaerobic nitric oxide reductase flavorubredoxin	.
					947779	1.51709	fmt	10-formyltetrahydrofolate:L-methionyl-tRNA(fMet) N-formyltransferase	.						947005	1.47004	phr	deoxyribodipyrimidine photolyase, FAD-binding	.
					948789	1.51657	wecA	UDP-GlcNAc:undecaprenylphosphate GlcNAc-1-phosphate transferase	.						947421	1.46772	yggT	putative inner membrane protein; compensates for loss in K+ uptake	.
					948472	1.51567	yacC	PulS_OutS family protein	.						945509	1.46627	ycaO	ribosomal protein S12 methylthiotransferase accessory factor	.
					945650	1.51322	yceD	DUF177 family protein	.						946771	1.4659	yfbR	5'-nucleotidase	.
					947590	1.5125	argG	argininosuccinate synthetase	.						949132	1.46481	acpH	acyl carrier protein (ACP) phosphodiesterase; ACP hydrolyase	.
					945804	1.5088	ycgN	UPF0153 family cysteine cluster protein	.						947122	1.46474	nth	DNA glycosylase and apyrimidinic (AP) lyase (endonuclease III)	.
					947928	1.50816	rtcR	sigma 54-dependent transcriptional regulator of rtcBA expression	.						945274	1.46429	ybfP	lipoprotein	.
					944789	1.50706	wecB	UDP-N-acetyl glucosamine-2-epimerase	.						945017	1.46379	hemB	5-aminolevulinate dehydratase (porphobilinogen synthase)	.
					946158	1.50596	rsxG	SoxR iron-sulfur cluster reduction factor component; putative membrane protein of electron transport complex	.						947693	1.46353	dacB	D-alanyl-D-alanine carboxypeptidase	.
					948890	1.50543	holD	DNA polymerase III, psi subunit	.						948467	1.46204	murI	glutamate racemase	.
					945023	1.50496	tusE	mnm(5)-s(2)U34-tRNA 2-thiolation sulfurtransferase	.						949048	1.46143	waaA	3-deoxy-D-manno-octulosonic-acid transferase (KDO transferase)	.
					946453	1.50412	ribE	riboflavin synthase beta chain	.						946774	1.45836	yfbV	UPF0208 family inner membrane protein	.
					947051	1.50183	lepA	back-translocating elongation factor EF4, GTPase	.						948773	1.45554	rraB	protein inhibitor of RNase E	.
					948046	1.49733	bcsZ	endo-1,4-D-glucanase	.						944816	1.45472	lpxC	UDP-3-O-acyl N-acetylglucosamine deacetylase	.
					945105	1.49393	dnaX	DNA polymerase III/DNA elongation factor III, tau and gamma subunits	.						945222	1.45315	dacA	D-alanyl-D-alanine carboxypeptidase (penicillin-binding protein 5)	.
					947927	1.48782	aroB	3-dehydroquinate synthase	.						947789	1.4523	rsmB	16S rRNA m(5)C967 methyltransferase, SAM-dependent	.
					947816	1.48624	rpsJ	30S ribosomal subunit protein S10	.						947139	1.45089	degP	serine endoprotease (protease Do), membrane-associated	.
					947081	1.4841	pheA	chorismate mutase and prephenate dehydratase, P-protein	.						945595	1.44887	torS	hybrid sensory histidine kinase in two-component regulatory system with TorR	.
					948686	1.48236	queG	epoxyqueuosine reductase, cobalamine-stimulated; queosine biosynthesis	.						944893	1.44797	metQ	DL-methionine transporter subunit	.
					947684	1.48195	infB	translation initiation factor IF-2	.						946710	1.44792	ada	fused DNA-binding transcriptional dual regulator/O6-methylguanine-DNA methyltransferase	.
					947689	1.48007	rlmE	23S rRNA U2552 2'-O-ribose methyltransferase, SAM-dependent	.						945818	1.44688	oppF	oligopeptide ABC transporter ATPase	.
					946804	1.47716	yfcL	uncharacterized protein	.						948358	1.44581	yihA	cell division GTP-binding protein	.
					946326	1.47127	phoQ	sensory histidine kinase in two-component regulatory system with PhoP	.						946165	1.44554	plsX	putative phosphate acyltransferase	.
					948501	1.47049	yjaG	DUF416 domain protein	.						947861	1.44376	argR	l-arginine-responsive arginine metabolism regulon transcriptional regulator	.
					944806	1.46818	rsmH	16S rRNA m(4)C1402 methyltransferase, SAM-dependent	.						946197	1.4429	yafE	putative S-adenosyl-L-methionine-dependent methyltransferase	.
					947930	1.46771	damX	cell division protein that binds to the septal ring	.						947810	1.44156	rplX	50S ribosomal subunit protein L24	.
					947249	1.46689	ygiC	ATP-Grasp family ATPase	.						947758	1.44114	accB	acetyl CoA carboxylase, BCCP subunit	.
					945447	1.46607	ybjH	uncharacterized protein	.						948362	1.4411	hemN	coproporphyrinogen III oxidase, SAM and NAD(P)H dependent, oxygen-independent	.
					944810	1.4654	mraZ	RsmH methytransferase inhibitor	.						947014	1.44105	yebY	DUF2511 family protein	.
					944831	1.46533	secM	regulator of secA translation	.						948290	1.435	rhlB	ATP-dependent RNA helicase	.
					949116	1.46437	proS	prolyl-tRNA synthetase	.						948555	1.43307	dnaB	replicative DNA helicase	.
					948834	1.46365	sgcQ	putative nucleoside triphosphatase	.						944772	1.42883	apaG	protein associated with Co2+ and Mg2+ efflux	.
					946476	1.46348	vsr	DNA mismatch endonuclease of very short patch repair	.						945571	1.42839	ompA	outer membrane protein A (3a;II*;G;d)	.
					947788	1.462	trkA	NAD-binding component of TrK potassium transporter	.						945686	1.42771	panD	aspartate 1-decarboxylase	.
					947675	1.45955	mtr	tryptophan transporter of high affinity	.						946607	1.42708	ubiG	bifunctional 3-demethylubiquinone-9 3-methyltransferase/ 2-octaprenyl-6-hydroxy phenol methylase	.
					947432	1.45948	speA	biosynthetic arginine decarboxylase, PLP-binding	.						946087	1.42686	rspR	transcriptional repressor for rspAB	.
					947036	1.4575	era	membrane-associated, 16S rRNA-binding GTPase	.						947936	1.42637	glpG	rhomboid intramembrane serine protease	.
					946240	1.45096	metC	cystathionine beta-lyase, PLP-dependent	.						947441	1.42461	rcsB	response regulator in two-component regulatory system with RcsC and YojN	.
					946165	1.44986	plsX	putative phosphate acyltransferase	.						948950	1.42447	proQ	RNA chaperone, putative ProP translation regulator	.
					947874	1.44917	rpsB	30S ribosomal subunit protein S2	.						947446	1.42419	yggW	HemN family putative oxidoreductase	.
					945818	1.44639	oppF	oligopeptide ABC transporter ATPase	.						947103	1.42344	rpsP	30S ribosomal subunit protein S16	.
					946086	1.44529	msrC	free methionine-(R)-sulfoxide reductase	.						945058	1.41931	yajR	putative transporter	.
					947786	1.44173	zntR	zntA gene transcriptional activator	.						946812	1.41707	mepA	murein DD-endopeptidase	.
					946831	1.43722	dcyD	D-cysteine desulfhydrase, PLP-dependent	.						948993	1.41609	rcsC	hybrid sensory kinase in two-component regulatory system with RcsB and YojN	.
					944889	1.43668	tilS	tRNA(Ile)-lysidine synthetase	.						944999	1.41542	pqiA	paraquat-inducible, SoxRS-regulated inner membrane protein	.
					948072	1.43647	yiaF	barrier effect co-colonization resistance factor; DUF3053 family lipoprotein	.						946309	1.41539	yeaN	putative MFS transporter, inner membrane protein	.
					948564	1.43325	alr	alanine racemase, biosynthetic, PLP-binding	.						945005	1.41526	opgG	OPG biosynthetic periplasmic beta-1,6 branching glycosyltransferase	.
					948120	1.43252	rhsA	Rhs protein with putative toxin 55 domain; putative polysaccharide synthesis/export protein; putative neighboring cell growth inhibitor	.						944857	1.41401	erpA	iron-sulfur cluster insertion protein	.
					947936	1.43165	glpG	rhomboid intramembrane serine protease	.						948214	1.41382	yidC	membrane protein insertase	.
					947014	1.43118	yebY	DUF2511 family protein	.						945849	1.4133	nfrB	bacteriophage N4 receptor, inner membrane subunit	.
					948362	1.43076	hemN	coproporphyrinogen III oxidase, SAM and NAD(P)H dependent, oxygen-independent	.						946731	1.41304	inaA	acid-inducible Kdo/WaaP family putative kinase	.
					4056033	1.4275	yjgX		.						947084	1.41287	aroF	3-deoxy-D-arabino-heptulosonate-7-phosphate synthase, tyrosine-repressible	.
					945509	1.42503	ycaO	ribosomal protein S12 methylthiotransferase accessory factor	.						946804	1.4124	yfcL	uncharacterized protein	.
					948150	1.42297	waaP	kinase that phosphorylates core heptose of lipopolysaccharide	.						946240	1.41076	metC	cystathionine beta-lyase, PLP-dependent	.
					948484	1.41844	rplK	50S ribosomal subunit protein L11	.						946908	1.4092	hemF	coproporphyrinogen III oxidase	.
					946122	1.41812	frr	ribosome recycling factor	.						947287	1.409	recD	exonuclease V (RecBCD complex), alpha chain	.
					947078	1.41615	yebZ	inner membrane protein	.						947117	1.40751	rfbD	dTDP-L-rhamnose synthase, NAD(P)-dependent dTDP-4-dehydrorhamnose reductase subunit	.
					947683	1.41531	arnA	fused UDP-L-Ara4N formyltransferase/UDP-GlcA C-4'-decarboxylase	.						945152	1.40679	rplT	50S ribosomal subunit protein L20	.
					948405	1.41259	cpxA	sensory histidine kinase in two-component regulatory system with CpxR	.						945860	1.40676	yciN	DUF2498 protein YciN	.
					947364	1.40941	ispB	octaprenyl diphosphate synthase	.						945086	1.40581	ygiB	DUF1190 family protein	.
					949048	1.40902	waaA	3-deoxy-D-manno-octulosonic-acid transferase (KDO transferase)	.						947696	1.40264	greA	transcript cleavage factor	.
					947814	1.40876	rpsC	30S ribosomal subunit protein S3	.						946874	1.40101	yfeH	putative inorganic ion transporter	.
					948290	1.40846	rhlB	ATP-dependent RNA helicase	.						948542	1.40099	mtn	5'-methylthioadenosine/S-adenosylhomocysteine nucleosidase	.
					945686	1.40749	panD	aspartate 1-decarboxylase	.						947442	1.40012	yqgE	uncharacterized protein	.
					948524	1.40662	iclR	transcriptional repressor	.						946357	1.39689	yoaB	putative reactive intermediate deaminase	.
					948463	1.40609	argH	argininosuccinate lyase	.						944776	1.39648	yabP		.
					948458	1.39757	eptC	LPS heptose I phosphoethanolamine transferase	.						946479	1.39621	dcm	DNA cytosine methyltransferase	.
					947567	1.39649	rpoD	RNA polymerase, sigma 70 (sigma D) factor	.						946674	1.39309	yeiP	elongation factor P-like protein	.
					948977	1.39438	wecC	UDP-N-acetyl-D-mannosaminuronic acid dehydrogenase	.						948907	1.3899	ybgC	acyl-CoA thioester hydrolase	.
					947662	1.39257	yraN	UPF0102 family protein	.						946689	1.38958	yejF	microcin C ABC transporter ATPase	.
					946528	1.39233	ydhK	putative efflux protein (PET) component of YdhJK efflux pump	.						949082	1.38924	yedD	lipoprotein	.
					947059	1.39036	pssA	phosphatidylserine synthase; CDP-diacylglycerol-serine O-phosphatidyltransferase	.						946916	1.38898	amiA	N-acetylmuramoyl-l-alanine amidase I	.
					945152	1.38811	rplT	50S ribosomal subunit protein L20	.						945899	1.3885	racR	Rac prophage; putative DNA-binding transcriptional regulator	.
					945478	1.3876	yfaY	inactive PncC family protein	.						947808	1.38804	rpsQ	30S ribosomal subunit protein S17	.
					949130	1.38353	tgt	tRNA-guanine transglycosylase	.						946352	1.3877	yebT	MCE domain protein	.
					947509	1.37903	rsxE	SoxR iron-sulfur cluster reduction factor component; electron transport inner membrane NADH-quinone reductase	.						947286	1.38736	recB	exonuclease V (RecBCD complex), beta subunit	.
					948909	1.37881	ettA	energy-dependent translational throttle A	.						949044	1.38711	yeiB	DUF418 family putative inner membrane protein	.
					946352	1.37503	yebT	MCE domain protein	.						946969	1.38646	cysS	cysteinyl-tRNA synthetase	.
					945203	1.36977	insD1	IS2 transposase TnpB	.						947553	1.38576	cca	fused tRNA nucleotidyl transferase/2'3'-cyclic phosphodiesterase/2'nucleotidase and phosphatase	.
					945952	1.36977	insD1	IS2 transposase TnpB	.						947683	1.3853	arnA	fused UDP-L-Ara4N formyltransferase/UDP-GlcA C-4'-decarboxylase	.
					946403	1.36977	insD1	IS2 transposase TnpB	.						947096	1.38444	rplS	50S ribosomal subunit protein L19	.
					947346	1.36977	insD1	IS2 transposase TnpB	.						948502	1.38401	nfi	endonuclease V; deoxyinosine 3' endonuclease	.
					947517	1.36977	insD1	IS2 transposase TnpB	.						947784	1.38271	rplQ	50S ribosomal subunit protein L17	.
					948779	1.36977	insD1	IS2 transposase TnpB	.						946326	1.38249	phoQ	sensory histidine kinase in two-component regulatory system with PhoP	.
					947057	1.36735	yfiP	DTW domain protein	.						947727	1.3822	yhbJ	adaptor protein for GlmZ/GlmY sRNA decay, glucosamine-6-phosphate-regulated; NTPase	.
					948502	1.36723	nfi	endonuclease V; deoxyinosine 3' endonuclease	.						945293	1.382	fldA	flavodoxin 1	.
					948346	1.36328	srkA	Cpx stress response Thr/Ser protein kinase; MazF antagonist protein	.						947447	1.38088	mutY	adenine DNA glycosylase	.
					947429	1.35834	rdgB	dITP/XTP pyrophosphatase	.						945879	1.38087	tyrR	aromatic amino acid biosynthesis and transport regulon transcriptional regulator; autorepressor; ATPase; phosphatase	.
					947409	1.35582	etk	tyrosine-protein kinase, role in O-antigen capsule formation	.						947963	1.37897	panM	PanD autocleavage accelerator, panothenate synthesis	.
					946680	1.35031	proA	gamma-glutamylphosphate reductase	.						945313	1.37478	ddlA	D-alanine-D-alanine ligase A	.
					948467	1.34863	murI	glutamate racemase	.						948691	1.37201	mutL	methyl-directed mismatch repair protein	.
					945381	1.34768	ybhC	acyl-CoA thioesterase, lipoprotein	.						947318	1.37198	pcnB	poly(A) polymerase	.
					946812	1.34719	mepA	murein DD-endopeptidase	.						948501	1.36999	yjaG	DUF416 domain protein	.
					947563	1.34691	yfjV		.						948289	1.36967	trxA	thioredoxin 1	.
					947782	1.34452	yrdD	ssDNA-binding protein, function unknown	.						948632	1.36958	basS	sensory histidine kinase in two-component regulatory system with BasR	.
					948969	1.34282	yeaP	diguanylate cyclase	.						948748	1.36868	ppa	inorganic pyrophosphatase	.
					947446	1.33833	yggW	HemN family putative oxidoreductase	.						945381	1.36566	ybhC	acyl-CoA thioesterase, lipoprotein	.
					946874	1.32809	yfeH	putative inorganic ion transporter	.						944802	1.36536	ydfJ		.
					944983	1.32577	solA	N-methyltryptophan oxidase, FAD-binding	.						945848	1.36491	ribC	riboflavin synthase, alpha subunit	.
					945276	1.32506	rfbB	dTDP-glucose 4,6 dehydratase, NAD(P)-binding	.						947521	1.36265	tolC	transport channel	.
					947372	1.3235	lysS	lysine tRNA synthetase, constitutive	.						948969	1.35855	yeaP	diguanylate cyclase	.
					946908	1.32115	hemF	coproporphyrinogen III oxidase	.						947429	1.35281	rdgB	dITP/XTP pyrophosphatase	.
					947974	1.32044	tusA	mnm(5)-s(2)U34-tRNA 2-thiolation sulfurtransferase	.						945391	1.35024	roxA	50S ribosomal protein L16 arginine hydroxylase; 2-oxoglutarate oxygenase	.
					947151	1.31957	yqcA	short-chain flavodoxin, FMN-binding	.						945777	1.34794	hemA	glutamyl tRNA reductase	.
					948541	1.31908	plsB	glycerol-3-phosphate O-acyltransferase	.						945802	1.34514	oppD	oligopeptide ABC transporter ATPase	.
					947911	1.31612	yhgF	putative transcriptional accessory protein	.						946278	1.34387	ansA	cytoplasmic L-asparaginase 1	.
					948300	1.31588	rffG	dTDP-glucose 4,6-dehydratase	.						947078	1.34325	yebZ	inner membrane protein	.
					946992	1.31313	rodZ	MreB assembly cytoskeletal protein	.						945335	1.34264	sapF	antimicrobial peptide ABC transporter ATPase	.
					948691	1.30744	mutL	methyl-directed mismatch repair protein	.						944770	1.34256	apaH	diadenosine tetraphosphatase	.
					946916	1.30426	amiA	N-acetylmuramoyl-l-alanine amidase I	.						946814	1.33832	aroC	chorismate synthase	.
					945778	1.28884	nfsB	dihydropteridine reductase, NAD(P)H-dependent, oxygen-insensitive	.						947278	1.33585	gcvA	glycine cleavage system transcriptional activator; autorepressor	.
					945879	1.28804	tyrR	aromatic amino acid biosynthesis and transport regulon transcriptional regulator; autorepressor; ATPase; phosphatase	.						949065	1.33461	rna	ribonuclease I	.
					946808	1.28774	yfcA	TauE/TSUP family inner membrane protein	.						944789	1.33432	wecB	UDP-N-acetyl glucosamine-2-epimerase	.
					947820	1.2768	rplB	50S ribosomal subunit protein L2	.						947400	1.33417	ygfB	UPF0149 family protein	.
					947663	1.27326	lpoA	OM lipoprotein stimulator of MrcA transpeptidase	.						946276	1.33114	pncA	nicotinamidase/pyrazinamidase	.
					947363	1.26802	dsbC	protein disulfide isomerase II	.						948992	1.33073	djlA	membrane-anchored DnaK co-chaperone, DNA-binding protein	.
					947362	1.25447	xerD	site-specific tyrosine recombinase	.						946164	1.33062	nemA	chromate reductase, quinone reductase, FMN-linked; N-Ethylmaleimide reductase; old yellow enzyme	.
															947107	1.32373	rnlA	CP4-57 prophage; RNase LS	.
															945778	1.31801	nfsB	dihydropteridine reductase, NAD(P)H-dependent, oxygen-insensitive	.
															944847	1.31445	smrB	putative DNA endonuclease	.
															947300	1.31298	rppH	RNA pyrophosphohydrolase	.
															948541	1.31274	plsB	glycerol-3-phosphate O-acyltransferase	.
															947780	1.31188	def	peptide deformylase	.
															946219	1.31026	ydiU	UPF0061 family protein	.
															949054	1.30808	trxB	thioredoxin reductase, FAD/NAD(P)-binding	.
															948676	1.30677	mscM	mechanosensitive channel protein, miniconductance	.
															2847738	1.30567	gapC		.
															945735	1.29744	bluR	repressor of blue light-responsive genes	.
															946892	1.27842	hemL	glutamate-1-semialdehyde aminotransferase (aminomutase)	.
															946281	1.26853	sppA	protease IV (signal peptide peptidase)	.
															946805	1.26737	prmB	N5-glutamine methyltransferase	.
															945004	1.23854	pal	peptidoglycan-associated outer membrane lipoprotein	.
															946582	1.19811	asmA	suppressor of OmpF assembly mutants; putative outer membrane protein assembly factor; inner membrane-anchored periplasmic protein	.

## Sheet: GSA Gene Ont. Anal.
D_WT_10min	GOID	Name	IC	Term_depth	Covered_genes	Genes
	GO:0098655	cation transmembrane transport	49.17	6	4	kdpA	yncD	mdtJ	mdtI
	GO:0032774	RNA biosynthetic process	489.38	7	3	cspF	cspA	ada
D_WT_30min	GOID	Name	IC	Term_depth	Covered_genes	Genes
	GO:0019439	aromatic compound catabolic process	53.3	4	12	rnhB	csdA	gpp	rnb	deaD	adeD	pnp	tyrR	nfsB	fes	rdgB	rhlB
	GO:0006164	purine nucleotide biosynthetic process	1451.27	9	12	gpp	gpt	purL	purE	hpt	accA	accC	prs	purR	ackA	pta	gsk
	GO:0015031	protein transport	56.3	8	16	secE	oppD	oppF	secA	oppA	dtpD	dppF	dtpA	dppD	dppC	dppB	yghF	yidC	tonB	exbD	exbB
	GO:0006464	cellular protein modification process	152.72	6	19	ycaO	srkA	prmA	sixA	fmt	rimO	accB	phoQ	ppiC	epmB	epmA	bluF	era	cpxA	fepE	map	etk	ada	apbE
	GO:0009311	oligosaccharide metabolic process	21.38	4	15	lpxH	waaG	arnA	opgC	lpxL	opgE	waaQ	waaP	lpxP	lpxT	eptC	waaB	lpxB	waaA	lpxA
	GO:0006400	tRNA modification	507.51	10	20	tgt	thiI	tusE	ttcA	tilS	trmL	yfjP	fmt	rimO	trmJ	rlmN	dusB	rluA	tsaC	tusA	truC	tadA	truB	rluF	csdE
	GO:0009409	response to cold	20.4	4	10	typA	csdA	lepA	hscA	cspG	deaD	cspB	rbfA	lpxP	cspA
	GO:0033214	siderophore-dependent iron import into cell	255.95	12	10	fecC	fecB	fes	fepG	exbB	fhuF	fepD	fhuD	fecD	fhuC
	GO:0071555	cell wall organization	22.9	5	10	mrdA	mltF	mepM	amiA	wecA	mltD	murI	ybhC	ispU	ampG
	GO:0007165	signal transduction	19.84	4	9	proQ	tyrR	rtcR	bluF	cpxA	yfiN	suhB	sixA	phoQ
	GO:0008654	phospholipid biosynthetic process	249.69	6	13	pssA	lpxH	arnA	lpxL	lpxP	lpxT	fadD	plsX	lpxB	waaA	plsB	dxr	lpxA
	GO:0008652	cellular amino acid biosynthetic process	311.48	7	38	pheA	argC	aroK	hisB	proA	hisC	proB	hisD	argD	aroL	aroG	aroF	hisG	puuA	alaA	gdhA	hisH	hisI	aroB	cysB	lysC	argR	leuB	metC	leuC	leuA	metF	leuD	argG	argH	ilvA	hisA	alr	mmuP	thrB	panD	thrC	thrA
	GO:0009103	lipopolysaccharide biosynthetic process	762.7	7	16	rffG	rfbB	waaG	arnA	lpxL	waaQ	waaP	lpxP	lpxT	ugd	eptC	fepE	wecA	waaB	waaA	etk
	GO:0006974	cellular response to DNA damage stimulus	29.13	4	16	rnhB	solA	thiH	alaA	entS	yciT	recJ	nfi	proQ	mutL	vsr	mutT	fepB	rbfA	ada	hisA
	GO:0000027	ribosomal large subunit assembly	56.37	8	15	typA	rplB	dbpA	rplE	csdA	rplA	rlmE	rplK	deaD	der	rplT	rplQ	rplP	rluD	yhbY
	GO:0006631	fatty acid metabolic process	95	7	9	fadD	ackA	plsX	yciA	pta	accB	accA	plsB	accC
	GO:0006412	translation	417.92	7	35	rpsJ	rpsI	rpsL	rpsF	fmt	rpsM	rimP	rplT	ettA	rplN	rplQ	rplP	rpsB	rpsD	rpsC	typA	rplB	rplE	csdA	valS	rplA	frr	rplK	secM	deaD	prfC	hns	rplI	infB	pheS	proS	pheT	yhgF	lepA	lysS
	GO:0089718	amino acid import across plasma membrane	194.1	11	9	artP	proQ	artQ	livM	artM	artJ	livG	livH	livF
	GO:0000154	rRNA modification	507.6	10	13	rlmJ	rsmC	rsmB	rlmE	rsmH	rlmL	rsmD	rlmN	rsmG	rluA	truC	rluD	rluF
	GO:0098662	inorganic cation transmembrane transport	88.48	7	22	fhuA	trkA	adeP	dtpD	yncD	dtpA	ampG	cusB	gltP	fecA	pitA	fiu	setB	znuB	kdpA	tonB	znuC	cirA	panF	afuC	satP	plaP
	GO:0000270	peptidoglycan metabolic process	55.89	6	10	mrdA	mltF	lpoA	mepM	amiA	mepA	mltD	murI	ispU	ampG
	GO:0097659	nucleic acid-templated transcription	491.68	8	31	mprA	rsmB	stpA	rpoA	nusB	rpoD	nusG	cysB	bglJ	mraZ	yqjI	fis	argR	purR	tyrR	gcvA	ada	fecR	rtcR	fecI	zntR	lrp	hns	yciT	ybaO	cspA	iclR	yfiE	rapA	mcbR	rho
D_dksA_10min	GOID	Name	IC	Term_depth	Covered_genes	Genes
	GO:0019538	protein metabolic process	46.95	4	8	srkA	yccA	lnt	bluF	ldtC	cpxP	ada	epmB
	GO:0006351	transcription, DNA-templated	600.82	9	5	iclR	mcbR	rho	ada	cspA
	GO:0098655	cation transmembrane transport	49.17	6	5	cyoA	chaA	mdtJ	yncD	mdtI
D_dksA_30min	GOID	Name	IC	Term_depth	Covered_genes	Genes
	GO:0008360	regulation of cell shape	26.58	6	11	mreC	mreB	mrdA	dacB	ldtB	dacA	yafK	ldtC	rodZ	ddlA	murI
	GO:0015031	protein transport	56.3	8	12	oppD	oppF	secA	oppA	lolC	asmA	dtpA	yghE	yidC	exbD	nfrB	exbB
	GO:0009252	peptidoglycan biosynthetic process	451.82	8	9	mrdA	dacB	ldtB	dacA	yafK	ldtC	mepA	ddlA	murI
	GO:0009116	nucleoside metabolic process	154.88	6	14	tgt	gmk	gpp	mtn	gpt	hpt	prs	queE	folE	queG	upp	queA	queD	guaB
	GO:0006464	cellular protein modification process	152.72	6	25	prmB	def	rimI	ypdA	rimO	accB	phoQ	ppiC	epmB	basS	rcsC	bluF	cusS	map	ada	ycaO	srkA	torS	acpT	ydiU	epmA	roxA	phr	lipA	apbE
	GO:0006188	IMP biosynthetic process	6351.65	11	9	purT	purD	purN	gpp	gpt	purL	hpt	gsk	purH
	GO:0006865	amino acid transport	35.3	8	13	artP	yqeG	yhjV	yehW	metQ	ygaH	yigM	proQ	ydgI	ybjE	aroP	plaP	ygaZ
	GO:0006400	tRNA modification	507.51	10	19	tgt	thiI	mnmA	ttcA	yfhL	trmL	rimO	trmJ	yegQ	rlmN	dusB	cmoA	rluA	queA	tusA	truC	tadA	yceA	csdE
	GO:0006401	RNA catabolic process	553.65	7	10	rnhA	rppH	csdA	rnlA	rna	rraB	rnb	rhlB	deaD	yhbJ
	GO:0000160	phosphorelay signal transduction system	26.85	6	12	yqeI	rtcR	torS	ypdA	glnG	phoQ	basS	tyrR	rcsC	rcsB	cusS	cusR
	GO:0071555	cell wall organization	22.9	5	14	mltF	amiA	ypdA	murI	ampG	mrdA	dacB	ldtB	dacA	yafK	ldtC	ddlA	wecA	ybhC
	GO:0070887	cellular response to chemical stimulus	25.77	3	12	yhcN	mscM	yggT	degS	amiA	torS	ypdA	phoQ	proQ	rcsC	setB	cusS
	GO:0006351	transcription, DNA-templated	600.82	9	33	mprA	fur	rsmB	nusB	ebgR	nusG	cysB	bglJ	mraZ	rfaH	glnG	fis	argR	purR	tyrR	rcsC	rcsB	gcvA	yiaU	ada	cusR	yqeI	rtcR	bluR	fecI	asnC	pdhR	fnr	cspA	iclR	rapA	sfsB	rho
	GO:0008654	phospholipid biosynthetic process	249.69	6	11	lpxT	plsX	lpxK	lpxH	arnA	lpxL	waaA	lpxC	lpxP	plsB	idi
	GO:0009103	lipopolysaccharide biosynthetic process	762.7	7	21	rfbB	wbbK	rfbD	wbbJ	wbbI	waaG	arnA	lpxL	waaS	waaQ	waaP	lpxP	waaO	lpxT	ugd	waaZ	waaY	wzxB	wecA	waaB	waaA
	GO:0008652	cellular amino acid biosynthetic process	311.48	7	16	argC	carB	aroL	carA	aroG	aroF	alr	mtn	aroC	cysB	acpT	aroA	argR	panD	metC	serC
	GO:0006974	cellular response to DNA damage stimulus	29.13	4	23	recD	rfbD	purD	nth	ompC	recB	yhaC	yqgF	idi	nfi	proQ	rcnB	mutL	vsr	purN	apaG	wzxB	ompA	phr	mutT	mutY	fepB	ada
	GO:0000027	ribosomal large subunit assembly	56.37	8	14	typA	dbpA	srmB	csdA	rplA	rplK	deaD	rplS	rplT	rplQ	rluD	rplY	yhbY	rplX
	GO:0006631	fatty acid metabolic process	95	7	9	ackA	plsX	acpH	yciA	acpT	lipA	accB	plsB	accC
	GO:0006412	translation	417.92	7	27	rpsI	def	rpsF	rpsQ	rpsT	rpsP	rfaH	rpsO	rimP	rplS	rplT	rplQ	cysS	rsfS	rplY	rplX	typA	csdA	rplA	rplK	secM	rplM	deaD	rplI	infA	proS	gltX
	GO:0098662	inorganic cation transmembrane transport	88.48	7	14	codB	chaA	trkG	yncD	dtpA	ampG	pitA	setB	sugE	ydfJ	znuB	znuC	satP	plaP
	GO:0070475	rRNA base methylation	706.73	12	12	rlmH	rsmA	rlmG	rlmJ	rsmC	rsmB	rsmH	rsmD	rlmN	rsmG	rsmF	rlmA
	GO:0006508	proteolysis	49.9	5	20	degS	degP	panM	ptrA	pqqL	cpxP	glpG	yegQ	yccA	mrdA	dacB	panD	ldtB	yifB	dacA	ldtC	ycbZ	mepA	sppA	map
U_WT_10min	GOID	Name	IC	Term_depth	Covered_genes	Genes
	GO:0009408	response to heat	20.4	4	7	hslR	hslV	clpP	phoU	ibpB	ibpA	hslO
	GO:0006351	transcription, DNA-templated	600.82	9	6	yhaJ	narP	hipA	ogrK	uxuR	phoR
	GO:0033554	cellular response to stress	25.77	3	8	hslR	recA	pstA	pstS	yjiY	phoU	ybjD	phoR
	GO:1901575	organic substance catabolic process	20.22	3	5	hslV	bglA	hdhA	rraA	clpP
	GO:0035435	phosphate ion transmembrane transport	121.48	8	5	pstA	pstB	pstS	pstC	phoU
	GO:0006796	phosphate-containing compound metabolic process	21.45	4	5	hipA	phoU	cydB	yigL	phoR
U_WT_30min	GOID	Name	IC	Term_depth	Covered_genes	Genes
	GO:0006281	DNA repair	185.71	7	25	uvrC	recA	uvrA	uvrB	yebG	recN	dinI	nei	ybjD	tag	rep	gph	polA	polB	hchA	helD	lexA	umuC	umuD	ybgI	dinB	nfo	ruvB	sbcC	mug
	GO:0009150	purine ribonucleotide metabolic process	555.93	9	13	guaC	tpiA	amn	atpD	dfp	fbaB	fbaA	sucC	tesB	sucB	pfkA	gpmM	gapA
	GO:0006260	DNA replication	108.44	6	9	lexA	polA	gyrA	polB	gyrB	dinB	nrdD	sbcC	rep
	GO:0006464	cellular protein modification process	152.72	6	23	cobB	hipA	uspG	prmB	hchA	hyaD	msrA	yeaG	ppsR	lplA	cheB	moeA	phoR	dcuS	manA	cheZ	sucD	ccmF	cheY	birA	pcm	glmS	gcvH
	GO:0009432	SOS response	79.11	5	14	sulA	polB	uvrC	recA	uvrA	uvrB	yebG	recN	dinI	lexA	umuC	umuD	dinB	ruvB
	GO:0009408	response to heat	20.4	4	10	yggE	degP	clpA	clpB	clpP	yccX	ibpB	phoU	ibpA	sodA
	GO:0044262	cellular carbohydrate metabolic process	39.58	4	27	yedQ	ghrB	tpiA	ugpQ	glgX	icd	glgB	glgC	manA	glcB	mak	pfkA	gpmM	acnB	glmU	glgP	otsB	eda	rfbA	rpe	otsA	appA	wcaN	xylB	glgA	yeiI	fbp
	GO:0000160	phosphorelay signal transduction system	26.85	6	9	zraR	rcsF	dcuR	narP	dcuS	cheY	cheB	ypdB	phoR
	GO:0071555	cell wall organization	22.9	5	10	mtgA	bacA	dacC	nagZ	slt	ldtD	glmU	ampD	mltB	ybjG
	GO:0072528	pyrimidine-containing compound biosynthetic process	318.06	5	9	dgt	thiK	carB	thiL	tmk	carA	pyrI	thyA	pyrB
	GO:0072329	monocarboxylic acid catabolic process	225.15	7	9	ghrB	gcl	glcB	hdhA	tesB	acnB	poxB	paaY	dfp
	GO:0009063	cellular amino acid catabolic process	309.88	7	11	glsA	kbl	gcvP	sucB	hinT	sad	tdh	gcvT	gabD	glyA	gcvH
	GO:0055085	transmembrane transport	18.39	4	49	pgaA	yhhT	dcuA	yhhJ	phoU	ybhR	ybhS	yibH	cysZ	argO	ybdG	pstS	mdtA	yqjA	ydhC	yejE	ybhF	secF	pstB	fieF	yfgO	rhtA	eamB	narK	eamA	alaE	ynfM	yfbS	tatA	dtpB	gsiA	gsiB	corA	gsiC	yjiY	mscL	dld	ydaN	macB	macA	rutG	ynaI	zupT	atpD
	GO:0065003	protein-containing complex assembly	29.95	5	17	ridA	pepP	sulA	ygdH	gabD	mazE	pyrB	moaB	nadR	ybgI	mazF	ydfG	patD	rraA	ccmF	dsbD	syd
	GO:0006351	transcription, DNA-templated	600.82	9	45	nrdR	soxS	matP	rob	ogrK	yjdC	lacI	ihfB	bolA	mntR	yijO	ypdB	ypdC	phoR	cueR	dcuR	dcuS	rutR	oxyR	uxuR	nagC	yafC	iraD	yhjB	yeaM	yhaJ	hipA	narP	hipB	yieP	ydiP	aidB	zraR	lexA	gyrA	umuD	gyrB	uidR	slyA	appY	rpoS	birA	allR	gadW
	GO:0062197	cellular response to chemical stress	58.34	4	13	ygiW	uspE	ynaI	msrA	yggX	hdeA	hdeB	yggE	ybdG	qorA	tpx	iraD	eamA
	GO:0009165	nucleotide biosynthetic process	749.53	8	14	carB	uspG	amn	carA	nadE	thyA	atpD	pyrB	dfp	nadR	mobA	tmk	pyrI	nrdD
	GO:0008652	cellular amino acid biosynthetic process	311.48	7	17	carB	dapA	ridA	proC	gltB	glsA	carA	gltD	ilvI	yieE	gcl	cysZ	ggt	luxS	tdh	ybiB	glyA
	GO:0006412	translation	417.92	7	11	sra	mazF	trpS	aspS	thyA	ihfB	rbbA	acnB	tufB	lysU	hpf
	GO:0006629	lipid metabolic process	19.3	3	14	yjjU	hdhA	ugpQ	rfbA	elbB	ahr	wcaN	aas	ydfG	fabB	tesB	acnB	glmU	cfa
	GO:0015833	peptide transport	34.58	7	12	macB	secF	macA	tolB	lplA	tatA	dtpB	yhjG	gsiA	gsiB	gsiC	yejE
U_dksA_10min	GOID	Name	IC	Term_depth	Covered_genes	Genes
	GO:0005975	carbohydrate metabolic process	19.3	3	6	nanM	bglA	ugpQ	mak	pfkA	mngB
	GO:0070814	hydrogen sulfide biosynthetic process	80.03	5	6	cysI	cysJ	cysH	cysC	cysD	cysN
	GO:0009408	response to heat	20.4	4	5	clpP	phoU	ibpB	ibpA	hslO
	GO:0098656	anion transmembrane transport	47.13	6	13	pstA	pstB	pstC	cysA	phoU	cysW	pstS	cysU	gsiC	yjiY	cysP	mdtK	yhdZ
	GO:0006351	transcription, DNA-templated	600.82	9	10	yhaJ	nrdR	frmR	soxS	hipA	narP	hipB	oxyR	phoR	phoB
	GO:1901564	organonitrogen compound metabolic process	20.65	3	22	cysK	guaC	yfaL	cysI	hipA	cysJ	gss	clpP	pyrE	asnA	allE	ppsR	speC	phoR	yciH	queC	sad	trpS	pfkA	aspS	cysM	phoA
	GO:0006974	cellular response to DNA damage stimulus	29.13	4	10	recA	pstA	yjjU	helD	gsiB	pstS	oxyR	asnA	ybjD	ydhQ
U_dksA_30min	GOID	Name	IC	Term_depth	Covered_genes	Genes
	GO:0009150	purine ribonucleotide metabolic process	555.93	9	8	guaC	sucC	pgk	atpG	cysQ	atpD	gapA	atpC
	GO:0006260	DNA replication	108.44	6	13	polA	polB	ligA	prlC	sbmC	lexA	gyrA	nrdB	gyrB	dinB	nrdD	dnaK	rep
	GO:0006464	cellular protein modification process	152.72	6	19	hipA	uspG	creC	hchA	msrA	yjaB	ppsR	zraS	manA	sucD	ccmE	cheY	ccmF	birA	cheW	nrdI	pcm	glmS	phoA
	GO:0008643	carbohydrate transport	16.81	7	10	gatZ	ulaA	sgcC	nagE	pgaA	gntP	fruA	frwD	fucP	mtlA
	GO:0009432	SOS response	79.11	5	16	sulA	polB	recA	uvrA	uvrB	yebG	cho	recN	lexA	umuC	umuD	dinD	dinB	ruvB	ruvA	recX
	GO:0006865	amino acid transport	35.3	8	8	gltS	dcuA	putP	yhaO	sstT	lysP	yhdZ	proX
	GO:0009408	response to heat	20.4	4	15	hslR	hslV	ybeY	hslU	clpP	lon	grpE	htpG	clpB	groL	ibpB	dnaK	ibpA	hslO	groS
	GO:0046365	monosaccharide catabolic process	102.56	5	9	rpiB	manA	fucK	ulaF	kduD	ulaD	xylA	xylB	kdgK
	GO:0044262	cellular carbohydrate metabolic process	39.58	4	25	yedQ	ugpQ	glgX	malP	mtlD	gatY	glgB	dgoK	glgC	manA	glcB	mak	dgoD	ascB	glgP	eda	edd	fucK	dgoR	xylB	glgA	kdgK	gatZ	gntP	yagE
	GO:0000160	phosphorelay signal transduction system	26.85	6	9	zraR	rcsF	creB	narP	norR	creC	zraS	cheY	hyfR
	GO:0072329	monocarboxylic acid catabolic process	225.15	7	14	edd	hdhA	glxK	atoB	paaH	kdgK	dgoK	gcl	gntP	glcB	dgoD	kduD	paaY	yagE
	GO:0009063	cellular amino acid catabolic process	309.88	7	11	glsA	dadA	kbl	yhaO	putA	hinT	dgoD	sad	tdh	ldcC	feaB
	GO:0065003	protein-containing complex assembly	29.95	5	13	ompF	sulA	hslV	hslU	grpE	yciH	ybgI	patD	rraA	ccmE	ccmF	dnaK	ubiD
	GO:1905039	carboxylic acid transmembrane transport	71.51	9	8	ulaA	gltS	dcuA	putP	sstT	lysP	yjiY	yhdZ
	GO:0006351	transcription, DNA-templated	600.82	9	32	creB	matP	hyfR	mntR	yihL	melR	bglG	cueR	norR	kdgR	uxuR	yhaJ	frmR	hipA	narP	hipB	mlc	putA	dgoR	aidB	lexA	zraR	galR	gyrA	umuD	gyrB	uidR	yfeD	rpoS	birA	cytR	allS
	GO:0009165	nucleotide biosynthetic process	749.53	8	11	udp	nrdB	uspG	tmk	nrdD	atpG	pyrE	pncC	atpD	atpC	feaB
	GO:1902600	proton transmembrane transport	107.86	8	10	ydaN	gntP	mntH	atpG	fruA	atpD	yjcE	atpC	dtpB	pntA
	GO:0008652	cellular amino acid biosynthetic process	311.48	7	8	gcl	proC	glsA	putA	ilvI	yieE	tdh	aroE
	GO:0006259	DNA metabolic process	150.51	6	33	recE	hofO	hofQ	recA	ligA	yjjV	uvrA	uvrB	yebG	recN	ybjD	rep	rmuC	polA	polB	hchA	helD	sseA	cho	mrr	lexA	umuC	parE	gyrA	umuD	mutM	gyrB	ybgI	dinB	parC	ruvB	ruvA	recX
	GO:0006629	lipid metabolic process	19.3	3	8	fabB	yjjU	hdhA	ugpQ	elbB	cysQ	atoB	paaH
	GO:0034655	nucleobase-containing compound catabolic process	326.64	5	11	udp	hofO	ushA	cdd	hofQ	rraA	cpdB	deoD	chpB	deoC	csrD
	GO:0015833	peptide transport	34.58	7	11	ompF	secF	macB	gspD	macA	hofQ	gsiB	secD	gsiC	dtpB	yejE
[truncated: 5 more columns]
